# Supplementary material for: Chlorido{4-cyclo­hexyl-1-[1-(pyridin-2-yl-κN)ethyl­idene]thio­semicarbazidato-κ2 N 1,S}diphenyl­tin(IV)
Source: Acta Crystallogr Sect E Struct Rep Online. 2012 Mar 17;68(Pt 4):m435–6. doi: 10.1107/S1600536812010902 (PMC3343835; doi:10.1107/S1600536812010902)
Supplement: Supplementary file 1 [file e-68-0m435-sup1.cif]

##############################################################################
#                                                                            #
# This CIF contains the data in a paper accepted for publication in          #
# Acta Crystallographica Section E. It conforms to the requirements of       #
# Notes for Authors for Acta Crystallographica Section E, and has been       #
# peer reviewed under the auspices of the IUCr Commission on Journals.       #
#                                                                            #
# Full details of the Crystallographic Information File format               #
# are given in the paper "The Crystallographic Information File (CIF):       #
# a New Standard Archive File for Crystallography" by S. R. Hall, F. H.      #
# Allen and I. D. Brown [Acta Cryst. (1991), A47, 655-685].                  #
#                                                                            #
# The current version of the core CIF dictionary is obtainable from          #
# ftp://ftp.iucr.org/pub/cif_core.dic.                                       #
#                                                                            #
# Software is freely available for graphical display of the structure(s)     #
# in this CIF. For information consult the CIF software page                 #
# http://www.iucr.org/resources/cif/software.                                #
#                                                                            #
# This file may be used for bona fide research purposes within the           #
# scientific community so long as proper attribution is given to the journal # 
# article from which it was obtained.                                        #
#                                                                            #
##############################################################################
data_global
_audit_creation_method     SHELXL-97
_journal_date_recd_electronic     2012-03-08
_journal_date_accepted     2012-03-13
_journal_name_full     'Acta Crystallographica, Section E'
_journal_year     2012
_journal_volume     68
_journal_issue      4
_journal_page_first     m435
_journal_page_last     m436
_journal_paper_category     QM
_journal_paper_doi     10.1107/S1600536812010902
_journal_coeditor_code     ZL2462
_publ_contact_author
;
     Prof. Edward R.T. Tiekink
     Department of Chemistry
     University of Malaya
     50603 Kuala Lumpur
     Malaysia
;
_publ_contact_author_email     Edward.Tiekink@gmail.com
_publ_contact_author_fax     '03 7967 4193'
_publ_contact_author_phone     '03 7967 6778'
_publ_section_title
;\
Chlorido{4-cyclohexyl-1-[1-(pyridin-2-yl-\k<i>N</i>)ethylidene]\
thiosemicarbazidato-\k^2^<i>N</i>^1^,<i>S</i>}diphenyltin(IV)
;
loop_
    _publ_author_name
    _publ_author_address
    'Affan, Md. Abu'
;
Faculty of Resource Science and Technology
Universiti Malaysia Sarawak
94300 Kota Samaharan
Sawarak
Malaysia
;
    'Salam, Md. Abdus'
;
Faculty of Resource Science and Technology
Universiti Malaysia Sarawak
94300 Kota Samaharan
Sawarak
Malaysia
;
    'Ismail Jusoh'
;
Faculty of Resource Science and Technology
Universiti Malaysia Sarawak
94300 Kota Samaharan
Sawarak
Malaysia
;
    'Ng, Seik Weng'
;
     Department of Chemistry
     University of Malaya
     50603 Kuala Lumpur
     Malaysia
     and
     Chemistry Department
     Faculty of Science
     King Abdulaziz University
     PO Box 80203 Jeddah
     Saudi Arabia
;
    'Tiekink, Edward R. T.'
;
     Department of Chemistry
     University of Malaya
     50603 Kuala Lumpur
     Malaysia
;
data_I
_audit_creation_method     SHELXL-97
_chemical_name_systematic
;
Chlorido{4-cyclohexyl-1-[1-(pyridin-2-yl-
\k<i>N</i>)ethylidene]thiosemicarbazidato-
\k^2^<i>N</i>^1^,<i>S</i>}diphenyltin(IV)
;
_chemical_name_common     ?
_chemical_formula_moiety     'C26 H29 Cl N4 S Sn'
_chemical_formula_sum     'C26 H29 Cl N4 S Sn'
_chemical_formula_iupac     '[Sn (C6 H5)2 (C14 H19 N4 S) Cl]'
_chemical_formula_weight     583.73
_chemical_melting_point     ?
_symmetry_cell_setting     triclinic
_symmetry_space_group_name_H-M     'P -1'
_symmetry_space_group_name_Hall     '-P 1'
loop_
    _symmetry_equiv_pos_as_xyz
    'x, y, z'
    '-x, -y, -z'
_cell_length_a     9.7368(4)
_cell_length_b     9.9771(4)
_cell_length_c     13.4045(5)
_cell_angle_alpha     90.103(3)
_cell_angle_beta     97.013(3)
_cell_angle_gamma     100.931(4)
_cell_volume     1268.57(9)
_cell_formula_units_Z     2
_cell_measurement_reflns_used     5479
_cell_measurement_theta_min     2.4720
_cell_measurement_theta_max     27.4978
_cell_measurement_temperature     100(2)
_exptl_crystal_description     irregular
_exptl_crystal_colour     'light-yellow'
_exptl_crystal_size_max     0.40
_exptl_crystal_size_mid     0.30
_exptl_crystal_size_min     0.20
_exptl_crystal_density_diffrn     1.528
_exptl_crystal_density_meas     ?
_exptl_crystal_density_method     'not measured'
_exptl_crystal_F_000     592
_exptl_absorpt_coefficient_mu     1.216
_exptl_absorpt_correction_type     multi-scan
_exptl_absorpt_process_details     '(CrysAlis PRO; Agilent, 2011)'
_exptl_absorpt_correction_T_min     0.6418
_exptl_absorpt_correction_T_max     0.7930
_diffrn_ambient_temperature     100(2)
_diffrn_radiation_type     MoK\a
_diffrn_radiation_wavelength     0.71073
_diffrn_radiation_source     'SuperNova (Mo) X-ray Source'
_diffrn_radiation_monochromator     Mirror
_diffrn_measurement_device_type
                  'Agilent SuperNova Dual diffractometer with an Atlas detector'
_diffrn_measurement_method     '\w scan'
_diffrn_detector_area_resol_mean     10.4041
_diffrn_reflns_number     8973
_diffrn_reflns_av_R_equivalents     0.0291
_diffrn_reflns_av_sigmaI/netI     0.0557
_diffrn_reflns_theta_min     2.48
_diffrn_reflns_theta_max     27.56
_diffrn_reflns_theta_full     27.56
_diffrn_measured_fraction_theta_max     0.985
_diffrn_measured_fraction_theta_full     0.985
_diffrn_reflns_limit_h_min     -12
_diffrn_reflns_limit_h_max     12
_diffrn_reflns_limit_k_min     -10
_diffrn_reflns_limit_k_max     12
_diffrn_reflns_limit_l_min     -17
_diffrn_reflns_limit_l_max     17
_diffrn_standards_number     0
_diffrn_standards_interval_count     0
_diffrn_standards_interval_time     0
_diffrn_standards_decay_%     0
_reflns_number_total     5781
_reflns_number_gt     5122
_reflns_threshold_expression     I>2\s(I)
_refine_ls_structure_factor_coef     Fsqd
_refine_ls_matrix_type     full
_refine_ls_R_factor_all     0.0377
_refine_ls_R_factor_gt     0.0289
_refine_ls_wR_factor_gt     0.0560
_refine_ls_wR_factor_ref     0.0607
_refine_ls_goodness_of_fit_ref     1.001
_refine_ls_restrained_S_all     1.001
_refine_ls_number_reflns     5781
_refine_ls_number_parameters     299
_refine_ls_number_restraints     0
_refine_ls_hydrogen_treatment     constr
_refine_ls_weighting_scheme     calc
_refine_ls_weighting_details
                 'calc w=1/[\s^2^(Fo^2^)+(0.0216P)^2^] where P=(Fo^2^+2Fc^2^)/3'
_atom_sites_solution_hydrogens     geom
_atom_sites_solution_primary     direct
_atom_sites_solution_secondary     difmap
_refine_ls_shift/su_max     0.001
_refine_ls_shift/su_mean     0.001
_refine_diff_density_max     0.514
_refine_diff_density_min     -0.581
_refine_ls_extinction_method     none
_refine_ls_extinction_coef     ?
loop_
    _atom_type_symbol
    _atom_type_description
    _atom_type_scat_dispersion_real
    _atom_type_scat_dispersion_imag
    _atom_type_scat_source
    'C' 'C' 0.0033 0.0016
                         'International Tables Vol C Tables 4.2.6.8 and 6.1.1.4'
    'H' 'H' 0.0000 0.0000
                         'International Tables Vol C Tables 4.2.6.8 and 6.1.1.4'
    'N' 'N' 0.0061 0.0033
                         'International Tables Vol C Tables 4.2.6.8 and 6.1.1.4'
    'S' 'S' 0.1246 0.1234
                         'International Tables Vol C Tables 4.2.6.8 and 6.1.1.4'
    'Cl' 'Cl' 0.1484 0.1585
                         'International Tables Vol C Tables 4.2.6.8 and 6.1.1.4'
    'Sn' 'Sn' -0.6537 1.4246
                         'International Tables Vol C Tables 4.2.6.8 and 6.1.1.4'
_computing_data_collection     'CrysAlis PRO (Agilent, 2011)'
_computing_cell_refinement     'CrysAlis PRO (Agilent, 2011)'
_computing_data_reduction     'CrysAlis PRO (Agilent, 2011)'
_computing_structure_solution     'SHELXS97 (Sheldrick, 2008)'
_computing_structure_refinement     'SHELXL97 (Sheldrick, 2008)'
_computing_molecular_graphics
                        'X-SEED (Barbour, 2001) and DIAMOND (Brandenburg, 2006)'
_computing_publication_material     'publCIF (Westrip, 2010)'
loop_
    _atom_site_type_symbol
    _atom_site_label
    _atom_site_fract_x
    _atom_site_fract_y
    _atom_site_fract_z
    _atom_site_U_iso_or_equiv
    _atom_site_adp_type
    _atom_site_calc_flag
    _atom_site_refinement_flags
    _atom_site_occupancy
    _atom_site_symmetry_multiplicity
    _atom_site_disorder_assembly
    _atom_site_disorder_group
    Sn Sn 0.336547(16) 0.124100(16) 0.775567(11) 0.01076(5) Uani d . 1 1 . .
    Cl Cl1 0.34918(7) -0.11363(6) 0.83991(5) 0.02221(14) Uani d . 1 1 . .
    S S1 0.13930(6) 0.06101(6) 0.63351(4) 0.01420(13) Uani d . 1 1 . .
    N N1 0.49818(19) 0.3058(2) 0.86673(14) 0.0128(4) Uani d . 1 1 . .
    N N2 0.31702(19) 0.33125(19) 0.70413(14) 0.0111(4) Uani d . 1 1 . .
    N N3 0.23447(19) 0.3390(2) 0.61378(14) 0.0130(4) Uani d . 1 1 . .
    N N4 0.08466(19) 0.2234(2) 0.48652(14) 0.0144(4) Uani d . 1 1 . .
    H H1 0.0336 0.1458 0.4612 0.017 Uiso calc R 1 1 . .
    C C1 0.5121(2) 0.1152(2) 0.69424(17) 0.0139(5) Uani d . 1 1 . .
    C C2 0.6324(3) 0.0724(3) 0.74073(19) 0.0227(6) Uani d . 1 1 . .
    H H2 0.6366 0.0452 0.8087 0.027 Uiso calc R 1 1 . .
    C C3 0.7461(3) 0.0697(3) 0.6874(2) 0.0272(6) Uani d . 1 1 . .
    H H3 0.8280 0.0414 0.7195 0.033 Uiso calc R 1 1 . .
    C C4 0.7409(3) 0.1074(3) 0.58891(19) 0.0226(6) Uani d . 1 1 . .
    H H4 0.8189 0.1052 0.5531 0.027 Uiso calc R 1 1 . .
    C C5 0.6220(3) 0.1485(3) 0.54170(19) 0.0222(6) Uani d . 1 1 . .
    H H5 0.6178 0.1733 0.4732 0.027 Uiso calc R 1 1 . .
    C C6 0.5085(3) 0.1535(3) 0.59448(18) 0.0190(5) Uani d . 1 1 . .
    H H6 0.4278 0.1835 0.5620 0.023 Uiso calc R 1 1 . .
    C C7 0.2074(2) 0.1485(2) 0.89180(17) 0.0118(5) Uani d . 1 1 . .
    C C8 0.2437(3) 0.1153(2) 0.99069(17) 0.0173(5) Uani d . 1 1 . .
    H H8 0.3282 0.0817 1.0086 0.021 Uiso calc R 1 1 . .
    C C9 0.1577(3) 0.1305(2) 1.06400(18) 0.0187(5) Uani d . 1 1 . .
    H H9 0.1843 0.1085 1.1316 0.022 Uiso calc R 1 1 . .
    C C10 0.0328(3) 0.1780(2) 1.03850(19) 0.0189(5) Uani d . 1 1 . .
    H H10 -0.0268 0.1868 1.0882 0.023 Uiso calc R 1 1 . .
    C C11 -0.0035(2) 0.2120(2) 0.94064(18) 0.0184(5) Uani d . 1 1 . .
    H H11 -0.0885 0.2447 0.9230 0.022 Uiso calc R 1 1 . .
    C C12 0.0832(2) 0.1989(2) 0.86723(18) 0.0152(5) Uani d . 1 1 . .
    H H12 0.0579 0.2243 0.8002 0.018 Uiso calc R 1 1 . .
    C C13 0.5906(2) 0.2890(3) 0.94570(17) 0.0162(5) Uani d . 1 1 . .
    H H13 0.5921 0.1992 0.9687 0.019 Uiso calc R 1 1 . .
    C C14 0.6845(2) 0.3973(3) 0.99555(18) 0.0171(5) Uani d . 1 1 . .
    H H14 0.7496 0.3821 1.0512 0.021 Uiso calc R 1 1 . .
    C C15 0.6809(2) 0.5272(3) 0.96253(18) 0.0176(5) Uani d . 1 1 . .
    H H15 0.7435 0.6035 0.9955 0.021 Uiso calc R 1 1 . .
    C C16 0.5851(2) 0.5460(2) 0.88041(17) 0.0150(5) Uani d . 1 1 . .
    H H16 0.5808 0.6352 0.8572 0.018 Uiso calc R 1 1 . .
    C C17 0.4954(2) 0.4324(2) 0.83251(17) 0.0128(5) Uani d . 1 1 . .
    C C18 0.3979(2) 0.4439(2) 0.74072(17) 0.0128(5) Uani d . 1 1 . .
    C C19 0.4031(2) 0.5785(2) 0.69161(18) 0.0173(5) Uani d . 1 1 . .
    H H19A 0.3328 0.5687 0.6319 0.026 Uiso calc R 1 1 . .
    H H19B 0.4973 0.6103 0.6718 0.026 Uiso calc R 1 1 . .
    H H19C 0.3828 0.6450 0.7389 0.026 Uiso calc R 1 1 . .
    C C20 0.1583(2) 0.2215(2) 0.57772(17) 0.0125(5) Uani d . 1 1 . .
    C C21 0.0833(2) 0.3452(2) 0.42632(17) 0.0139(5) Uani d . 1 1 . .
    H H21 0.0663 0.4201 0.4702 0.017 Uiso calc R 1 1 . .
    C C22 -0.0388(2) 0.3141(3) 0.34146(18) 0.0179(5) Uani d . 1 1 . .
    H H22A -0.0269 0.2359 0.3000 0.022 Uiso calc R 1 1 . .
    H H22B -0.1285 0.2879 0.3705 0.022 Uiso calc R 1 1 . .
    C C23 -0.0460(3) 0.4371(3) 0.27500(19) 0.0235(6) Uani d . 1 1 . .
    H H23A -0.1208 0.4111 0.2176 0.028 Uiso calc R 1 1 . .
    H H23B -0.0713 0.5110 0.3142 0.028 Uiso calc R 1 1 . .
    C C24 0.0936(3) 0.4897(3) 0.23527(18) 0.0224(6) Uani d . 1 1 . .
    H H24A 0.0875 0.5736 0.1971 0.027 Uiso calc R 1 1 . .
    H H24B 0.1133 0.4203 0.1890 0.027 Uiso calc R 1 1 . .
    C C25 0.2134(3) 0.5208(3) 0.32162(19) 0.0222(6) Uani d . 1 1 . .
    H H25A 0.3037 0.5521 0.2943 0.027 Uiso calc R 1 1 . .
    H H25B 0.1972 0.5950 0.3652 0.027 Uiso calc R 1 1 . .
    C C26 0.2223(2) 0.3940(3) 0.38360(18) 0.0175(5) Uani d . 1 1 . .
    H H26A 0.3003 0.4156 0.4393 0.021 Uiso calc R 1 1 . .
    H H26B 0.2419 0.3207 0.3407 0.021 Uiso calc R 1 1 . .
loop_
    _atom_site_aniso_label
    _atom_site_aniso_U_11
    _atom_site_aniso_U_22
    _atom_site_aniso_U_33
    _atom_site_aniso_U_12
    _atom_site_aniso_U_13
    _atom_site_aniso_U_23
    Sn 0.01145(9) 0.01048(9) 0.01016(9) 0.00200(6) 0.00073(6) -0.00036(6)
    Cl1 0.0329(4) 0.0148(3) 0.0222(3) 0.0097(3) 0.0083(3) 0.0050(2)
    S1 0.0159(3) 0.0116(3) 0.0131(3) 0.0000(2) -0.0020(2) 0.0002(2)
    N1 0.0120(10) 0.0146(10) 0.0119(10) 0.0019(8) 0.0025(8) -0.0009(8)
    N2 0.0097(9) 0.0130(10) 0.0109(9) 0.0024(8) 0.0019(8) 0.0010(8)
    N3 0.0124(10) 0.0128(10) 0.0126(10) 0.0018(8) -0.0021(8) 0.0013(8)
    N4 0.0152(10) 0.0128(10) 0.0127(10) -0.0013(8) -0.0017(8) 0.0013(8)
    C1 0.0124(12) 0.0134(12) 0.0148(12) -0.0001(10) 0.0016(9) -0.0014(10)
    C2 0.0195(13) 0.0308(16) 0.0201(14) 0.0093(12) 0.0041(11) 0.0063(12)
    C3 0.0187(14) 0.0354(17) 0.0311(16) 0.0123(13) 0.0054(12) 0.0020(13)
    C4 0.0183(13) 0.0228(14) 0.0276(15) 0.0014(11) 0.0108(11) -0.0054(11)
    C5 0.0243(14) 0.0253(15) 0.0168(13) 0.0014(12) 0.0074(11) 0.0002(11)
    C6 0.0166(13) 0.0228(14) 0.0188(13) 0.0072(11) 0.0017(10) 0.0000(11)
    C7 0.0122(11) 0.0097(11) 0.0124(11) -0.0019(9) 0.0030(9) -0.0020(9)
    C8 0.0194(13) 0.0150(13) 0.0175(13) 0.0035(10) 0.0022(10) 0.0001(10)
    C9 0.0258(14) 0.0164(13) 0.0119(12) -0.0011(11) 0.0030(10) 0.0015(10)
    C10 0.0197(13) 0.0147(13) 0.0229(13) -0.0004(11) 0.0111(11) -0.0037(10)
    C11 0.0139(12) 0.0172(13) 0.0247(14) 0.0034(10) 0.0037(10) -0.0019(11)
    C12 0.0158(12) 0.0129(12) 0.0161(12) 0.0014(10) 0.0004(10) 0.0010(10)
    C13 0.0173(12) 0.0201(13) 0.0117(12) 0.0050(11) 0.0014(10) -0.0015(10)
    C14 0.0133(12) 0.0250(14) 0.0119(12) 0.0019(11) -0.0007(9) -0.0028(10)
    C15 0.0141(12) 0.0201(13) 0.0163(12) -0.0030(10) 0.0030(10) -0.0042(10)
    C16 0.0144(12) 0.0138(12) 0.0164(12) 0.0001(10) 0.0042(10) -0.0007(10)
    C17 0.0119(11) 0.0145(12) 0.0128(11) 0.0018(10) 0.0060(9) 0.0004(9)
    C18 0.0088(11) 0.0153(12) 0.0149(12) 0.0025(10) 0.0034(9) -0.0014(10)
    C19 0.0155(12) 0.0123(12) 0.0236(13) 0.0009(10) 0.0033(10) 0.0004(10)
    C20 0.0095(11) 0.0153(12) 0.0140(12) 0.0040(10) 0.0034(9) -0.0001(9)
    C21 0.0139(12) 0.0124(12) 0.0151(12) 0.0013(10) 0.0026(9) 0.0043(9)
    C22 0.0151(12) 0.0233(14) 0.0147(12) 0.0039(11) -0.0015(10) 0.0046(10)
    C23 0.0264(14) 0.0284(15) 0.0183(13) 0.0127(12) 0.0018(11) 0.0063(11)
    C24 0.0300(15) 0.0214(14) 0.0190(13) 0.0096(12) 0.0083(11) 0.0070(11)
    C25 0.0263(14) 0.0204(14) 0.0212(14) 0.0027(12) 0.0101(11) 0.0016(11)
    C26 0.0142(12) 0.0208(13) 0.0172(12) 0.0019(10) 0.0035(10) 0.0011(10)
loop_
    _geom_bond_atom_site_label_1
    _geom_bond_atom_site_label_2
    _geom_bond_site_symmetry_2
    _geom_bond_distance
    _geom_bond_publ_flag
    Sn C1 . 2.152(2) y
    Sn C7 . 2.159(2) y
    Sn N2 . 2.3100(19) y
    Sn N1 . 2.3869(19) y
    Sn S1 . 2.5209(6) y
    Sn Cl1 . 2.5449(6) y
    S1 C20 . 1.756(2) ?
    N1 C13 . 1.335(3) ?
    N1 C17 . 1.349(3) ?
    N2 C18 . 1.300(3) ?
    N2 N3 . 1.380(3) ?
    N3 C20 . 1.319(3) ?
    N4 C20 . 1.342(3) ?
    N4 C21 . 1.461(3) ?
    N4 H1 . 0.8800 ?
    C1 C6 . 1.390(3) ?
    C1 C2 . 1.398(3) ?
    C2 C3 . 1.394(3) ?
    C2 H2 . 0.9500 ?
    C3 C4 . 1.370(4) ?
    C3 H3 . 0.9500 ?
    C4 C5 . 1.382(3) ?
    C4 H4 . 0.9500 ?
    C5 C6 . 1.391(3) ?
    C5 H5 . 0.9500 ?
    C6 H6 . 0.9500 ?
    C7 C8 . 1.387(3) ?
    C7 C12 . 1.399(3) ?
    C8 C9 . 1.393(3) ?
    C8 H8 . 0.9500 ?
    C9 C10 . 1.391(3) ?
    C9 H9 . 0.9500 ?
    C10 C11 . 1.377(3) ?
    C10 H10 . 0.9500 ?
    C11 C12 . 1.394(3) ?
    C11 H11 . 0.9500 ?
    C12 H12 . 0.9500 ?
    C13 C14 . 1.387(3) ?
    C13 H13 . 0.9500 ?
    C14 C15 . 1.376(3) ?
    C14 H14 . 0.9500 ?
    C15 C16 . 1.391(3) ?
    C15 H15 . 0.9500 ?
    C16 C17 . 1.394(3) ?
    C16 H16 . 0.9500 ?
    C17 C18 . 1.478(3) ?
    C18 C19 . 1.492(3) ?
    C19 H19A . 0.9800 ?
    C19 H19B . 0.9800 ?
    C19 H19C . 0.9800 ?
    C21 C22 . 1.527(3) ?
    C21 C26 . 1.529(3) ?
    C21 H21 . 1.0000 ?
    C22 C23 . 1.525(3) ?
    C22 H22A . 0.9900 ?
    C22 H22B . 0.9900 ?
    C23 C24 . 1.521(3) ?
    C23 H23A . 0.9900 ?
    C23 H23B . 0.9900 ?
    C24 C25 . 1.526(4) ?
    C24 H24A . 0.9900 ?
    C24 H24B . 0.9900 ?
    C25 C26 . 1.525(3) ?
    C25 H25A . 0.9900 ?
    C25 H25B . 0.9900 ?
    C26 H26A . 0.9900 ?
    C26 H26B . 0.9900 ?
loop_
    _geom_angle_atom_site_label_1
    _geom_angle_atom_site_label_2
    _geom_angle_atom_site_label_3
    _geom_angle_site_symmetry_1
    _geom_angle_site_symmetry_3
    _geom_angle
    _geom_angle_publ_flag
    C1 Sn C7 . . 163.82(9) ?
    C1 Sn N2 . . 89.52(8) ?
    C7 Sn N2 . . 94.19(7) ?
    C1 Sn N1 . . 83.36(7) ?
    C7 Sn N1 . . 83.23(7) ?
    N2 Sn N1 . . 69.43(6) ?
    C1 Sn S1 . . 98.90(6) ?
    C7 Sn S1 . . 97.28(6) ?
    N2 Sn S1 . . 76.55(5) ?
    N1 Sn S1 . . 145.90(5) ?
    C1 Sn Cl1 . . 89.13(6) ?
    C7 Sn Cl1 . . 88.37(6) ?
    N2 Sn Cl1 . . 175.15(5) ?
    N1 Sn Cl1 . . 115.02(5) ?
    S1 Sn Cl1 . . 99.07(2) ?
    C20 S1 Sn . . 96.99(8) ?
    C13 N1 C17 . . 119.5(2) ?
    C13 N1 Sn . . 124.50(16) ?
    C17 N1 Sn . . 115.98(15) ?
    C18 N2 N3 . . 116.92(19) ?
    C18 N2 Sn . . 120.81(15) ?
    N3 N2 Sn . . 121.65(14) ?
    C20 N3 N2 . . 114.79(19) ?
    C20 N4 C21 . . 124.7(2) ?
    C20 N4 H1 . . 117.7 ?
    C21 N4 H1 . . 117.7 ?
    C6 C1 C2 . . 118.7(2) ?
    C6 C1 Sn . . 120.44(17) ?
    C2 C1 Sn . . 120.87(17) ?
    C3 C2 C1 . . 120.1(2) ?
    C3 C2 H2 . . 120.0 ?
    C1 C2 H2 . . 120.0 ?
    C4 C3 C2 . . 120.6(2) ?
    C4 C3 H3 . . 119.7 ?
    C2 C3 H3 . . 119.7 ?
    C3 C4 C5 . . 120.0(2) ?
    C3 C4 H4 . . 120.0 ?
    C5 C4 H4 . . 120.0 ?
    C4 C5 C6 . . 120.0(2) ?
    C4 C5 H5 . . 120.0 ?
    C6 C5 H5 . . 120.0 ?
    C5 C6 C1 . . 120.7(2) ?
    C5 C6 H6 . . 119.7 ?
    C1 C6 H6 . . 119.7 ?
    C8 C7 C12 . . 118.7(2) ?
    C8 C7 Sn . . 121.86(17) ?
    C12 C7 Sn . . 119.42(17) ?
    C7 C8 C9 . . 120.7(2) ?
    C7 C8 H8 . . 119.6 ?
    C9 C8 H8 . . 119.6 ?
    C10 C9 C8 . . 120.2(2) ?
    C10 C9 H9 . . 119.9 ?
    C8 C9 H9 . . 119.9 ?
    C11 C10 C9 . . 119.4(2) ?
    C11 C10 H10 . . 120.3 ?
    C9 C10 H10 . . 120.3 ?
    C10 C11 C12 . . 120.6(2) ?
    C10 C11 H11 . . 119.7 ?
    C12 C11 H11 . . 119.7 ?
    C11 C12 C7 . . 120.3(2) ?
    C11 C12 H12 . . 119.9 ?
    C7 C12 H12 . . 119.9 ?
    N1 C13 C14 . . 122.7(2) ?
    N1 C13 H13 . . 118.7 ?
    C14 C13 H13 . . 118.7 ?
    C15 C14 C13 . . 118.4(2) ?
    C15 C14 H14 . . 120.8 ?
    C13 C14 H14 . . 120.8 ?
    C14 C15 C16 . . 119.4(2) ?
    C14 C15 H15 . . 120.3 ?
    C16 C15 H15 . . 120.3 ?
    C15 C16 C17 . . 119.3(2) ?
    C15 C16 H16 . . 120.4 ?
    C17 C16 H16 . . 120.4 ?
    N1 C17 C16 . . 120.7(2) ?
    N1 C17 C18 . . 117.1(2) ?
    C16 C17 C18 . . 122.1(2) ?
    N2 C18 C17 . . 116.6(2) ?
    N2 C18 C19 . . 123.7(2) ?
    C17 C18 C19 . . 119.6(2) ?
    C18 C19 H19A . . 109.5 ?
    C18 C19 H19B . . 109.5 ?
    H19A C19 H19B . . 109.5 ?
    C18 C19 H19C . . 109.5 ?
    H19A C19 H19C . . 109.5 ?
    H19B C19 H19C . . 109.5 ?
    N3 C20 N4 . . 116.4(2) ?
    N3 C20 S1 . . 128.57(18) ?
    N4 C20 S1 . . 114.99(17) ?
    N4 C21 C22 . . 108.65(19) ?
    N4 C21 C26 . . 112.62(19) ?
    C22 C21 C26 . . 110.39(19) ?
    N4 C21 H21 . . 108.4 ?
    C22 C21 H21 . . 108.4 ?
    C26 C21 H21 . . 108.4 ?
    C23 C22 C21 . . 111.4(2) ?
    C23 C22 H22A . . 109.3 ?
    C21 C22 H22A . . 109.3 ?
    C23 C22 H22B . . 109.3 ?
    C21 C22 H22B . . 109.3 ?
    H22A C22 H22B . . 108.0 ?
    C24 C23 C22 . . 111.7(2) ?
    C24 C23 H23A . . 109.3 ?
    C22 C23 H23A . . 109.3 ?
    C24 C23 H23B . . 109.3 ?
    C22 C23 H23B . . 109.3 ?
    H23A C23 H23B . . 107.9 ?
    C23 C24 C25 . . 110.7(2) ?
    C23 C24 H24A . . 109.5 ?
    C25 C24 H24A . . 109.5 ?
    C23 C24 H24B . . 109.5 ?
    C25 C24 H24B . . 109.5 ?
    H24A C24 H24B . . 108.1 ?
    C26 C25 C24 . . 110.5(2) ?
    C26 C25 H25A . . 109.5 ?
    C24 C25 H25A . . 109.5 ?
    C26 C25 H25B . . 109.5 ?
    C24 C25 H25B . . 109.5 ?
    H25A C25 H25B . . 108.1 ?
    C25 C26 C21 . . 109.84(19) ?
    C25 C26 H26A . . 109.7 ?
    C21 C26 H26A . . 109.7 ?
    C25 C26 H26B . . 109.7 ?
    C21 C26 H26B . . 109.7 ?
    H26A C26 H26B . . 108.2 ?
loop_
    _geom_torsion_atom_site_label_1
    _geom_torsion_atom_site_label_2
    _geom_torsion_atom_site_label_3
    _geom_torsion_atom_site_label_4
    _geom_torsion_site_symmetry_1
    _geom_torsion_site_symmetry_2
    _geom_torsion_site_symmetry_3
    _geom_torsion_site_symmetry_4
    _geom_torsion
    _geom_torsion_publ_flag
    C1 Sn S1 C20 . . . . -78.66(10) ?
    C7 Sn S1 C20 . . . . 101.29(9) ?
    N2 Sn S1 C20 . . . . 8.70(8) ?
    N1 Sn S1 C20 . . . . 12.62(11) ?
    Cl1 Sn S1 C20 . . . . -169.21(7) ?
    C1 Sn N1 C13 . . . . -85.65(17) ?
    C7 Sn N1 C13 . . . . 85.28(17) ?
    N2 Sn N1 C13 . . . . -177.64(18) ?
    S1 Sn N1 C13 . . . . 178.28(13) ?
    Cl1 Sn N1 C13 . . . . 0.27(18) ?
    C1 Sn N1 C17 . . . . 92.66(16) ?
    C7 Sn N1 C17 . . . . -96.41(16) ?
    N2 Sn N1 C17 . . . . 0.67(14) ?
    S1 Sn N1 C17 . . . . -3.4(2) ?
    Cl1 Sn N1 C17 . . . . 178.58(13) ?
    C1 Sn N2 C18 . . . . -81.56(17) ?
    C7 Sn N2 C18 . . . . 82.68(17) ?
    N1 Sn N2 C18 . . . . 1.53(15) ?
    S1 Sn N2 C18 . . . . 179.18(17) ?
    C1 Sn N2 N3 . . . . 89.24(15) ?
    C7 Sn N2 N3 . . . . -106.53(15) ?
    N1 Sn N2 N3 . . . . 172.32(16) ?
    S1 Sn N2 N3 . . . . -10.03(13) ?
    C18 N2 N3 C20 . . . . 177.56(19) ?
    Sn N2 N3 C20 . . . . 6.4(2) ?
    C7 Sn C1 C6 . . . . -145.4(3) ?
    N2 Sn C1 C6 . . . . -41.8(2) ?
    N1 Sn C1 C6 . . . . -111.2(2) ?
    S1 Sn C1 C6 . . . . 34.5(2) ?
    Cl1 Sn C1 C6 . . . . 133.5(2) ?
    C7 Sn C1 C2 . . . . 33.9(4) ?
    N2 Sn C1 C2 . . . . 137.4(2) ?
    N1 Sn C1 C2 . . . . 68.1(2) ?
    S1 Sn C1 C2 . . . . -146.28(19) ?
    Cl1 Sn C1 C2 . . . . -47.2(2) ?
    C6 C1 C2 C3 . . . . 0.4(4) ?
    Sn C1 C2 C3 . . . . -178.8(2) ?
    C1 C2 C3 C4 . . . . -0.6(4) ?
    C2 C3 C4 C5 . . . . 0.0(4) ?
    C3 C4 C5 C6 . . . . 0.9(4) ?
    C4 C5 C6 C1 . . . . -1.2(4) ?
    C2 C1 C6 C5 . . . . 0.5(4) ?
    Sn C1 C6 C5 . . . . 179.74(18) ?
    C1 Sn C7 C8 . . . . -34.0(4) ?
    N2 Sn C7 C8 . . . . -136.91(19) ?
    N1 Sn C7 C8 . . . . -68.22(19) ?
    S1 Sn C7 C8 . . . . 146.14(19) ?
    Cl1 Sn C7 C8 . . . . 47.21(19) ?
    C1 Sn C7 C12 . . . . 146.1(3) ?
    N2 Sn C7 C12 . . . . 43.22(19) ?
    N1 Sn C7 C12 . . . . 111.91(18) ?
    S1 Sn C7 C12 . . . . -33.73(18) ?
    Cl1 Sn C7 C12 . . . . -132.66(18) ?
    C12 C7 C8 C9 . . . . 0.6(4) ?
    Sn C7 C8 C9 . . . . -179.28(17) ?
    C7 C8 C9 C10 . . . . 0.8(4) ?
    C8 C9 C10 C11 . . . . -1.2(4) ?
    C9 C10 C11 C12 . . . . 0.2(4) ?
    C10 C11 C12 C7 . . . . 1.2(4) ?
    C8 C7 C12 C11 . . . . -1.5(3) ?
    Sn C7 C12 C11 . . . . 178.33(17) ?
    C17 N1 C13 C14 . . . . 0.6(3) ?
    Sn N1 C13 C14 . . . . 178.85(16) ?
    N1 C13 C14 C15 . . . . 0.6(3) ?
    C13 C14 C15 C16 . . . . -0.5(3) ?
    C14 C15 C16 C17 . . . . -0.7(3) ?
    C13 N1 C17 C16 . . . . -1.8(3) ?
    Sn N1 C17 C16 . . . . 179.77(15) ?
    C13 N1 C17 C18 . . . . 175.89(18) ?
    Sn N1 C17 C18 . . . . -2.5(2) ?
    C15 C16 C17 N1 . . . . 1.9(3) ?
    C15 C16 C17 C18 . . . . -175.72(19) ?
    N3 N2 C18 C17 . . . . -174.55(17) ?
    Sn N2 C18 C17 . . . . -3.3(3) ?
    N3 N2 C18 C19 . . . . 1.3(3) ?
    Sn N2 C18 C19 . . . . 172.46(16) ?
    N1 C17 C18 N2 . . . . 3.9(3) ?
    C16 C17 C18 N2 . . . . -178.5(2) ?
    N1 C17 C18 C19 . . . . -172.12(19) ?
    C16 C17 C18 C19 . . . . 5.6(3) ?
    N2 N3 C20 N4 . . . . -175.27(17) ?
    N2 N3 C20 S1 . . . . 4.9(3) ?
    C21 N4 C20 N3 . . . . -0.3(3) ?
    C21 N4 C20 S1 . . . . 179.50(16) ?
    Sn S1 C20 N3 . . . . -11.4(2) ?
    Sn S1 C20 N4 . . . . 168.86(15) ?
    C20 N4 C21 C22 . . . . -165.9(2) ?
    C20 N4 C21 C26 . . . . 71.5(3) ?
    N4 C21 C22 C23 . . . . -179.67(18) ?
    C26 C21 C22 C23 . . . . -55.7(3) ?
    C21 C22 C23 C24 . . . . 54.1(3) ?
    C22 C23 C24 C25 . . . . -54.7(3) ?
    C23 C24 C25 C26 . . . . 57.5(3) ?
    C24 C25 C26 C21 . . . . -59.4(3) ?
    N4 C21 C26 C25 . . . . 179.88(19) ?
    C22 C21 C26 C25 . . . . 58.2(3) ?
loop_
    _geom_hbond_atom_site_label_D
    _geom_hbond_atom_site_label_H
    _geom_hbond_atom_site_label_A
    _geom_hbond_site_symmetry_A
    _geom_hbond_distance_DH
    _geom_hbond_distance_HA
    _geom_hbond_distance_DA
    _geom_hbond_angle_DHA
    N4 H1 S1 2_556 0.88 2.62 3.489(2) 171
    C13 H13 Cl1 2_657 0.95 2.73 3.415(3) 129
    C19 H19C Cl1 1_565 0.98 2.85 3.809(2) 166
    C15 H15 Cg1 2_667 0.95 2.47 3.384(3) 162
