# Supplementary material for: Chlorido{4-cyclo­hexyl-1-[1-(pyridin-2-yl-κN)ethyl­idene]thio­semicarbazidato-κ2 N 1,S}diphenyl­tin(IV)
Source: Acta Crystallogr Sect E Struct Rep Online. 2012 Mar 17;68(Pt 4):m435–6. doi: 10.1107/S1600536812010902 (PMC3343835; doi:10.1107/S1600536812010902)
Supplement: Supplementary file 2 [file e-68-0m435-Isup2.hkl]

# 
# h,k,l, Fc-squared, Fo-squared, sigma(Fo-squared) and status flag 
# 
data_I
_shelx_title '  P-1' 
_shelx_refln_list_code          4 
_shelx_F_calc_maximum      268.15 
_exptl_crystal_F_000       592.00 
_reflns_d_resolution_high  0.7681 
 
loop_ 
 _symmetry_equiv_pos_as_xyz 
 'x, y, z' 
 '-x, -y, -z' 
 
_cell_length_a     9.7368 
_cell_length_b     9.9771 
_cell_length_c    13.4045 
_cell_angle_alpha  90.103 
_cell_angle_beta   97.013 
_cell_angle_gamma 100.931 
 
_shelx_F_squared_multiplier     1.000 
 
loop_ 
 _refln_index_h 
 _refln_index_k 
 _refln_index_l 
 _refln_F_squared_calc 
 _refln_F_squared_meas 
 _refln_F_squared_sigma 
 _refln_observed_status 
   2   0   0     1706.75     1749.77     23.39 o 
   3   0   0     7885.62     7813.13     76.19 o 
   4   0   0     3126.30     2975.80     47.49 o 
   5   0   0     1264.68     1215.83     34.24 o 
   6   0   0     4977.66     4831.45     74.86 o 
   7   0   0     3307.01     3090.34     99.38 o 
   8   0   0       36.05       45.60      9.84 o 
   9   0   0     1363.03     1337.30     49.39 o 
  10   0   0      569.90      571.44     43.88 o 
  11   0   0     1272.48     1200.76    114.65 o 
  12   0   0     2168.17     1950.19    154.31 o 
 -12   1   0      147.17      191.22     47.44 o 
 -11   1   0      506.36      560.51     77.40 o 
 -10   1   0      500.11      469.76     41.45 o 
  -9   1   0      517.69      566.09     33.59 o 
  -8   1   0      414.87      417.13     27.21 o 
  -7   1   0      107.62      103.29     13.15 o 
  -6   1   0     4009.85     3987.05     67.72 o 
  -5   1   0     2824.95     2787.29     44.65 o 
  -4   1   0      179.57      173.06      9.35 o 
  -3   1   0     1286.88     1188.62     25.46 o 
  -2   1   0      421.35      390.33     14.27 o 
  -1   1   0     4502.93     4428.65     45.94 o 
   1   1   0    11162.24    11405.37    118.52 o 
   2   1   0     7008.02     7259.38     65.61 o 
   3   1   0     2246.33     2255.36     37.73 o 
   4   1   0     7261.41     7281.18     76.32 o 
   5   1   0      199.32      198.87     13.46 o 
   6   1   0     5478.87     5386.19     69.27 o 
   7   1   0     1873.64     1872.62     48.32 o 
   8   1   0     2445.96     2482.48     59.92 o 
   9   1   0     1016.14     1023.89     53.36 o 
  10   1   0     4637.27     4788.21    119.88 o 
  11   1   0     1110.73     1259.25    120.55 o 
  12   1   0      418.26      429.83     74.72 o 
 -12   2   0       22.55       14.70     22.51 o 
 -11   2   0     1681.67     1752.16    133.24 o 
 -10   2   0     1145.05     1119.68     65.28 o 
  -9   2   0       21.86       23.54     11.93 o 
  -8   2   0       93.96       97.97     13.05 o 
  -7   2   0     3682.95     3677.23     69.42 o 
  -6   2   0       20.74       18.97      5.35 o 
  -5   2   0     3677.17     3652.23     53.06 o 
  -4   2   0      484.18      454.62     15.49 o 
  -3   2   0      244.13      252.21     12.66 o 
  -2   2   0     1098.05     1018.05     31.49 o 
  -1   2   0      402.10      408.26     17.88 o 
   1   2   0     6643.11     6447.72    106.15 o 
   2   2   0     2213.05     2462.09     78.81 o 
   3   2   0      567.10      540.34     22.64 o 
   4   2   0     4375.97     4437.95     71.06 o 
   5   2   0     3214.05     3260.56     67.03 o 
   6   2   0       15.06        8.68      9.05 o 
   7   2   0     1762.67     1730.65     80.26 o 
   8   2   0      503.63      519.20     56.14 o 
   9   2   0        0.27       -6.67      7.00 o 
  10   2   0     1825.16     1912.22    141.38 o 
  11   2   0      343.92      464.81     76.19 o 
 -10   3   0     2621.24     2511.28    158.41 o 
  -9   3   0      617.37      636.18     49.21 o 
  -8   3   0       10.01       15.68      8.67 o 
  -7   3   0     3555.65     3531.60    111.93 o 
  -6   3   0     3422.60     3376.28     64.60 o 
  -5   3   0     1201.55     1307.07     36.99 o 
  -4   3   0     1666.22     1586.79     41.34 o 
  -3   3   0     3694.43     3645.56     58.48 o 
  -2   3   0       38.06       32.79      7.59 o 
  -1   3   0     3695.39     3724.84     87.08 o 
   1   3   0       92.91       88.94     10.31 o 
   2   3   0      638.45      585.88     29.79 o 
   3   3   0     3629.36     3532.80     82.57 o 
   4   3   0      602.22      698.38     30.04 o 
   5   3   0     2083.27     2038.25     48.28 o 
   6   3   0     1037.42     1070.52     41.67 o 
   7   3   0      141.91      133.96     16.25 o 
   8   3   0      540.48      563.55     43.14 o 
   9   3   0      884.65      729.68     86.39 o 
  10   3   0      577.44      569.20     80.57 o 
  11   3   0      206.04      288.00     60.33 o 
 -11   4   0      227.45      189.39     52.86 o 
 -10   4   0     2261.83     2273.31    150.92 o 
  -9   4   0     1346.96     1428.39    113.53 o 
  -8   4   0       18.83       30.09     22.31 o 
  -7   4   0     3619.53     3789.19    109.28 o 
  -6   4   0     8562.35     8806.24     95.45 o 
  -5   4   0       54.15       45.21      8.23 o 
  -4   4   0      584.78      543.34     22.34 o 
  -3   4   0     9422.60     9352.42    102.25 o 
  -2   4   0     7503.99     7748.18    109.38 o 
  -1   4   0     5802.16     5684.69     90.15 o 
   0   4   0    18159.76    18969.78    209.86 o 
   1   4   0     5618.91     5928.06    131.65 o 
   2   4   0     2232.31     2384.49     64.97 o 
   3   4   0     3832.17     1215.20   1834.48 o 
   4   4   0      796.51      751.04     62.74 o 
   5   4   0     1535.30     1582.58     50.43 o 
   6   4   0     1806.84     1895.69     56.54 o 
   7   4   0     1925.55     1990.75     71.05 o 
   8   4   0        4.05       -3.59      7.98 o 
   9   4   0     1969.06     2072.46    147.77 o 
  10   4   0      453.17      427.66     72.54 o 
  11   4   0      163.74      220.41     54.61 o 
 -12   5   0     1109.51     1158.43    124.23 o 
 -11   5   0     1043.05     1126.22    114.97 o 
 -10   5   0      106.43      144.57     42.67 o 
  -9   5   0      719.18      939.04     95.09 o 
  -8   5   0     1222.29     1111.70     94.68 o 
  -7   5   0       45.94       87.97     31.05 o 
  -6   5   0     5706.46     5897.47    124.15 o 
  -5   5   0     1071.19     1114.66     41.88 o 
  -4   5   0       41.75       54.61      9.14 o 
  -3   5   0      392.96      333.48     26.50 o 
  -2   5   0     6943.67     6881.66    122.23 o 
  -1   5   0      149.29      175.22     18.13 o 
   0   5   0     7089.42     7411.94    148.22 o 
   1   5   0     8676.90     8655.22    176.35 o 
   2   5   0       73.91       96.61     21.08 o 
   3   5   0     4641.27     4945.90    156.57 o 
   4   5   0     3798.68     4006.14    230.44 o 
   5   5   0      258.15      244.76     25.42 o 
   6   5   0      470.98      458.73     47.22 o 
   7   5   0     2584.20     2657.36    137.15 o 
   8   5   0     1162.96     1148.51    107.45 o 
   9   5   0      875.14      918.93    102.95 o 
  10   5   0     1832.12     1939.80    155.32 o 
 -12   6   0      100.62       81.39     35.58 o 
 -11   6   0      702.53     1260.85    122.46 o 
 -10   6   0      231.12      208.86     50.37 o 
  -9   6   0      169.24      153.87     41.74 o 
  -8   6   0      398.80      346.67     56.36 o 
  -7   6   0     2182.76     2238.67    125.38 o 
  -6   6   0       54.67       23.09      9.22 o 
  -5   6   0     1506.02     1512.19     58.97 o 
  -4   6   0      252.41      248.78     24.54 o 
  -3   6   0      371.79      380.25     36.41 o 
  -2   6   0     6214.67     6194.76    132.17 o 
  -1   6   0      495.65      462.92     31.66 o 
   0   6   0      239.26      211.19     20.55 o 
   1   6   0     1555.20     1526.26     80.54 o 
   2   6   0     3429.77     3446.79    129.47 o 
   3   6   0      214.55      225.10     36.84 o 
   4   6   0     2669.00     2756.02    135.09 o 
   5   6   0     1248.74     1335.46     53.21 o 
   6   6   0        0.74       -2.35      6.11 o 
   7   6   0      397.93      336.49     57.25 o 
   8   6   0     1586.32     1955.15    145.50 o 
   9   6   0        4.78       11.14     14.77 o 
 -11   7   0        1.73      -32.30     32.30 o 
 -10   7   0      313.74      321.73     62.65 o 
  -9   7   0       46.84       90.70     34.38 o 
  -8   7   0       76.55      103.61     33.37 o 
  -7   7   0     2877.73     2910.02    146.59 o 
  -6   7   0      722.50      738.51     46.04 o 
  -5   7   0      234.38      202.72     23.21 o 
  -4   7   0      511.44      491.05     51.22 o 
  -3   7   0     2778.03     2601.66    113.04 o 
  -2   7   0      152.25      150.99     20.98 o 
  -1   7   0     4872.99     4876.71     86.28 o 
   0   7   0     1069.82      978.22     49.45 o 
   1   7   0     2410.65     2407.62     75.74 o 
   2   7   0      356.49      360.25     45.57 o 
   3   7   0      723.16      776.30     70.77 o 
   4   7   0       55.73       25.72     17.42 o 
   5   7   0      228.63      184.53     39.50 o 
   6   7   0     1610.78     1611.29     60.60 o 
   7   7   0       68.59       72.89     31.79 o 
   8   7   0      812.01      954.17    105.46 o 
   9   7   0      141.57      215.94     55.47 o 
 -11   8   0      190.54      164.25     51.36 o 
 -10   8   0      613.68      623.81     85.33 o 
  -9   8   0     4456.10     4572.82    214.25 o 
  -8   8   0      590.26      558.42     70.90 o 
  -7   8   0     1526.75     1586.39    111.58 o 
  -6   8   0     3226.28     3057.61    214.98 o 
  -5   8   0      467.90      482.28     55.63 o 
  -4   8   0     1072.01     1041.77     78.74 o 
  -3   8   0     1672.26     1600.71     95.83 o 
  -2   8   0     1876.12     1832.16    100.86 o 
  -1   8   0     2098.99     1960.37     70.76 o 
   0   8   0     1214.79     1249.28     79.95 o 
   1   8   0      571.82      570.66     39.83 o 
   2   8   0     2050.24     1965.75     74.55 o 
   3   8   0     4575.27     4449.52    113.26 o 
   4   8   0      122.24      112.66     18.84 o 
   5   8   0      244.48      200.09     45.30 o 
   6   8   0      850.35      852.77     92.51 o 
   7   8   0     1562.39     1655.47    135.63 o 
   8   8   0      222.41      249.42     57.08 o 
 -10   9   0        0.19       13.94     23.52 o 
  -9   9   0      455.38      447.11     70.46 o 
  -8   9   0      781.99      825.92     88.55 o 
  -7   9   0      244.61      277.93     49.69 o 
  -6   9   0     1542.07     1372.96    102.85 o 
  -5   9   0     1187.68     1205.43     92.49 o 
  -4   9   0      102.83       97.59     29.26 o 
  -3   9   0     3301.91     3229.30    144.32 o 
  -2   9   0     2022.32     1966.15    121.53 o 
  -1   9   0       21.64       25.86     11.04 o 
   0   9   0     2793.25     2700.43    126.07 o 
   1   9   0     3554.42     3466.78    147.89 o 
   2   9   0      349.65      337.62     50.19 o 
   3   9   0     1958.18     2107.53    130.07 o 
   4   9   0      998.78     1022.28     96.46 o 
   5   9   0       28.32       55.66     25.47 o 
   6   9   0      264.88      234.21     52.25 o 
   7   9   0     1631.67     1715.37    144.05 o 
  -9  10   0       22.59        5.15     17.52 o 
  -8  10   0     1231.23     1221.75    110.52 o 
  -7  10   0       72.89       92.49     31.23 o 
  -6  10   0       68.52       44.85     25.56 o 
  -5  10   0      957.95      967.24     86.45 o 
  -4  10   0      962.83     1037.53     88.72 o 
  -3  10   0       41.84       54.45     24.34 o 
  -2  10   0     1015.67     1093.22     59.53 o 
  -1  10   0      845.28      813.67     52.56 o 
   0  10   0        6.35       11.74     12.59 o 
   1  10   0     1409.08     1593.23    107.95 o 
   2  10   0      879.97      864.81     83.62 o 
   3  10   0      543.95      424.42     62.77 o 
   4  10   0      177.91      174.15     40.97 o 
   5  10   0      336.31      322.76     62.26 o 
   6  10   0        0.65      -21.72     21.72 o 
  -8  11   0      172.43      110.44     37.61 o 
  -7  11   0      746.59      807.03     89.50 o 
  -6  11   0      773.33      622.25     76.17 o 
  -5  11   0       43.84       28.45     20.49 o 
  -4  11   0     1499.17     1669.91    118.35 o 
  -3  11   0      214.44      213.14     27.71 o 
  -2  11   0       35.76       26.67     12.09 o 
  -1  11   0      174.19      182.27     27.24 o 
   0  11   0     1606.98     1587.34     79.28 o 
   1  11   0        9.51       34.46     17.48 o 
   2  11   0     1260.79     1275.92    106.73 o 
   3  11   0      127.66      113.12     34.28 o 
   4  11   0       34.08       50.16     27.08 o 
  -6  12   0      852.91      713.15     84.83 o 
  -5  12   0      650.24      761.85     86.88 o 
  -4  12   0      765.50      751.15     84.38 o 
  -3  12   0     1354.16     1494.66    117.83 o 
  -2  12   0       16.04       21.16     18.71 o 
  -1  12   0       85.97       65.33     28.44 o 
   0  12   0     1724.99     1728.67     88.21 o 
   1  12   0      862.21      877.55     89.98 o 
   2  12   0      494.52      407.53     63.07 o 
  -2 -12   1     1255.87     1291.28    114.90 o 
  -1 -12   1     1164.98     1284.48     98.09 o 
   0 -12   1       58.07       95.20     23.33 o 
   1 -12   1      275.01      229.05     32.72 o 
   2 -12   1     1455.47     1496.72     80.03 o 
   3 -12   1      266.41      223.92     55.55 o 
   4 -12   1     1541.30     1591.17    120.90 o 
   5 -12   1     1361.45     1349.39    112.65 o 
   6 -12   1      104.98      125.23     37.15 o 
  -4 -11   1       93.19      116.50     38.64 o 
  -3 -11   1      381.92      327.01     58.61 o 
  -2 -11   1      533.40      534.12     70.74 o 
  -1 -11   1     1031.48     1120.30     97.84 o 
   0 -11   1       17.51       -3.11     10.67 o 
   1 -11   1       14.43        9.89     18.67 o 
   2 -11   1     1659.59     1613.01    107.29 o 
   3 -11   1     1009.47     1038.10     62.09 o 
   4 -11   1      280.90      219.56     43.96 o 
   5 -11   1     1208.21     1247.48    103.19 o 
   6 -11   1      955.97      874.16     88.70 o 
   7 -11   1       40.75        9.06     17.37 o 
   8 -11   1      832.61      817.46     94.44 o 
  -6 -10   1      659.50      693.95     92.06 o 
  -5 -10   1      388.28      508.08     77.24 o 
  -4 -10   1       18.22      -19.17     19.17 o 
  -3 -10   1      927.47     1004.90     96.15 o 
  -2 -10   1      907.26      803.78     82.92 o 
  -1 -10   1      634.06      579.79     67.03 o 
   0 -10   1      149.47      176.81     36.15 o 
   1 -10   1      580.42      573.14     45.32 o 
   2 -10   1       10.60       -2.36      7.45 o 
   3 -10   1      623.94      628.25     67.62 o 
   4 -10   1       14.37        9.66     14.09 o 
   5 -10   1       33.25       51.45     23.28 o 
   6 -10   1      903.07      760.69     79.43 o 
   7 -10   1      476.03      413.29     61.65 o 
   8 -10   1      375.67      336.57     59.83 o 
   9 -10   1      569.35      566.66     80.88 o 
  -7  -9   1       79.63      137.83     43.78 o 
  -6  -9   1      423.40      377.43     66.25 o 
  -5  -9   1     1217.07      998.59    101.53 o 
  -4  -9   1      836.89      893.97     91.83 o 
  -3  -9   1      731.13      794.99     81.08 o 
  -2  -9   1     4257.52     4264.25    177.48 o 
  -1  -9   1     2166.75     2100.70    120.08 o 
   0  -9   1      137.33      141.85     31.69 o 
   1  -9   1     3581.84     3409.10    101.45 o 
   2  -9   1     2071.85     1965.93    110.19 o 
   3  -9   1      828.57      875.51     74.91 o 
   4  -9   1     1162.89     1231.30     90.05 o 
   5  -9   1     1575.23     1436.56     99.27 o 
   6  -9   1      164.87      223.71     42.80 o 
   7  -9   1     1996.77     1934.65    126.25 o 
   8  -9   1       88.25      126.02     37.77 o 
   9  -9   1      103.73      123.88     40.29 o 
  10  -9   1      776.82      760.82     96.67 o 
  -8  -8   1     1533.61     1703.12    146.58 o 
  -7  -8   1      400.01      426.62     72.00 o 
  -6  -8   1       70.57       30.07     22.74 o 
  -5  -8   1     1682.66     1764.26    128.66 o 
  -4  -8   1     2616.70     2573.60    146.32 o 
  -3  -8   1       46.39       36.75     10.96 o 
  -2  -8   1      660.86      680.91     43.62 o 
  -1  -8   1     1002.26      985.49     52.53 o 
   0  -8   1      545.69      492.89     52.55 o 
   1  -8   1     1906.57     1896.71     70.63 o 
   2  -8   1     8203.62     7879.72    205.25 o 
   3  -8   1       96.84       77.67     23.16 o 
   4  -8   1     1059.63     1198.96     83.33 o 
   5  -8   1     2748.77     2628.36    127.65 o 
   6  -8   1     1023.24     1070.31     86.26 o 
   7  -8   1     1626.45     1566.87    109.78 o 
   8  -8   1     2615.57     2492.15    147.42 o 
   9  -8   1      628.43      508.89     72.39 o 
  10  -8   1       46.60       59.42     29.71 o 
  11  -8   1     1945.73     2039.00    163.30 o 
  -9  -7   1      684.55      766.83    100.10 o 
  -8  -7   1      208.16      184.60     46.67 o 
  -7  -7   1     1142.45     1265.51    115.04 o 
  -6  -7   1       12.88      -18.05     18.05 o 
  -5  -7   1       12.77       20.13      8.64 o 
  -4  -7   1     3358.21     3381.11    137.60 o 
  -3  -7   1       57.09       55.70     12.81 o 
  -2  -7   1     1176.30     1152.09     52.38 o 
  -1  -7   1     1488.52     1362.21     57.25 o 
   0  -7   1     2177.58     2189.95     71.74 o 
   1  -7   1      871.25      850.49     71.67 o 
   2  -7   1     5603.43     5642.80    118.58 o 
   3  -7   1     1251.20     1300.40     79.10 o 
   4  -7   1      482.38      455.78     48.64 o 
   5  -7   1     1824.79     1821.45    101.18 o 
   6  -7   1     3286.54     3145.33    141.01 o 
   7  -7   1      289.42      294.72     48.61 o 
   8  -7   1     2590.86     2707.18    150.50 o 
   9  -7   1      258.26      278.28     55.83 o 
  10  -7   1      116.85      101.86     36.12 o 
  11  -7   1      417.47      454.16     79.32 o 
  -9  -6   1      919.01      897.79    104.94 o 
  -8  -6   1       70.87       68.80     32.34 o 
  -7  -6   1      405.60      490.81     69.29 o 
  -6  -6   1      767.44      774.12     24.84 o 
  -5  -6   1     1410.70     1395.70     37.19 o 
  -4  -6   1       90.56      100.77     21.54 o 
  -3  -6   1     2076.79     1996.53     94.08 o 
  -2  -6   1       13.80       24.20      8.97 o 
  -1  -6   1       28.69       35.72     11.31 o 
   0  -6   1     1971.70     2047.72     63.80 o 
   1  -6   1     5770.90     5939.86    236.52 o 
   2  -6   1     1683.49     1636.44     59.32 o 
   3  -6   1       59.85       43.67     11.39 o 
   4  -6   1       14.31       20.30     11.89 o 
   5  -6   1        0.20       -0.24      5.07 o 
   6  -6   1     2832.15     2836.51     89.04 o 
   7  -6   1      915.65      953.86     82.32 o 
   8  -6   1      272.15      262.22     48.01 o 
   9  -6   1      455.15      452.81     67.05 o 
  10  -6   1      197.01      198.71     48.13 o 
  11  -6   1       86.18      103.20     38.92 o 
 -10  -5   1      536.10      522.97     82.82 o 
  -9  -5   1     2195.59     2218.51    157.81 o 
  -8  -5   1     1603.37     1643.68    128.48 o 
  -7  -5   1      661.61      664.21     77.50 o 
  -6  -5   1      509.12      546.01     25.65 o 
  -5  -5   1     5797.42     5888.06    161.62 o 
  -4  -5   1     2536.33     2465.29    121.82 o 
  -3  -5   1     2923.90     2900.90    123.32 o 
  -2  -5   1     1467.89     1404.39     48.54 o 
  -1  -5   1     2478.05     2482.47     64.34 o 
   0  -5   1      206.01      173.07     24.02 o 
   1  -5   1     4068.31     4081.53    122.08 o 
   2  -5   1      858.82      785.61     83.96 o 
   3  -5   1     1659.79     1774.61     59.48 o 
   4  -5   1      545.89      512.34     34.17 o 
   5  -5   1     2780.67     2810.62     59.38 o 
   6  -5   1      307.54      289.91     20.55 o 
   7  -5   1     3302.48     3247.67    104.70 o 
   8  -5   1       56.27       35.77     19.47 o 
   9  -5   1        0.36      -20.83     22.11 o 
  10  -5   1      991.19     1047.89    104.79 o 
  11  -5   1      347.03      292.47     56.43 o 
 -11  -4   1      298.27      355.40     68.94 o 
 -10  -4   1     3359.69     3320.23    197.32 o 
  -9  -4   1       26.79       97.18     34.78 o 
  -8  -4   1     1829.36     1861.67    131.98 o 
  -7  -4   1      686.39      679.00     24.36 o 
  -6  -4   1       21.65       13.11      7.25 o 
  -5  -4   1     3566.73     3479.16    102.67 o 
  -4  -4   1     6012.66     5909.61    177.71 o 
  -3  -4   1      334.58      108.62    181.77 o 
  -2  -4   1     2111.82     1975.82     86.75 o 
  -1  -4   1     9872.06     9926.71    114.20 o 
   0  -4   1     2094.42     2020.06     72.60 o 
   1  -4   1    12383.57    12577.87    130.48 o 
   2  -4   1    16687.09    17252.32    159.91 o 
   3  -4   1     1123.27     1154.41     35.36 o 
   4  -4   1      890.84      873.59     28.31 o 
   5  -4   1     7729.19     7633.21     94.16 o 
   6  -4   1     1390.96     1413.23     43.89 o 
   7  -4   1     1964.09     1950.11     78.85 o 
   8  -4   1     2847.68     2788.87    100.52 o 
   9  -4   1      275.89      252.02     33.28 o 
  10  -4   1      358.29      353.03     40.81 o 
 -11  -3   1        6.26       25.10     22.13 o 
 -10  -3   1     1709.47     1813.43    142.67 o 
  -9  -3   1      825.64      807.98     89.38 o 
  -8  -3   1      977.49      937.51     34.32 o 
  -7  -3   1     1588.75     1577.61     43.61 o 
  -6  -3   1     1272.19     1306.14     48.59 o 
  -5  -3   1      939.58      901.03     29.30 o 
  -4  -3   1     4186.71     4031.35    100.27 o 
  -3  -3   1     1208.61     1313.22     72.14 o 
  -2  -3   1       24.57       29.85     12.60 o 
  -1  -3   1       86.52       68.93      8.62 o 
   0  -3   1    11649.38    11503.95    150.31 o 
   1  -3   1      617.92      682.69     26.64 o 
   2  -3   1    11436.39    11437.43     92.40 o 
   3  -3   1     3510.61     3585.39     57.12 o 
   4  -3   1      973.52     1072.71     27.36 o 
   5  -3   1     6821.12     6959.02    110.30 o 
   6  -3   1     3913.68     4044.12     71.58 o 
   7  -3   1      147.96      133.63     17.51 o 
   8  -3   1     1439.12     1371.41     68.18 o 
   9  -3   1     2409.21     2328.64     94.00 o 
  10  -3   1      154.10      155.38     37.12 o 
  11  -3   1     1373.34     1325.04    105.05 o 
 -11  -2   1      246.19      344.69     65.53 o 
 -10  -2   1      443.63      510.19     74.46 o 
  -9  -2   1     1319.44     1446.66    115.94 o 
  -8  -2   1        1.20        4.54     11.92 o 
  -7  -2   1      213.71      197.11     17.61 o 
  -6  -2   1     2032.87     1991.90     52.97 o 
  -5  -2   1       19.38       17.12     10.81 o 
  -4  -2   1      712.17      671.35     22.25 o 
  -3  -2   1      861.58      793.24     23.94 o 
  -2  -2   1      506.15      476.53     35.55 o 
  -1  -2   1      881.23      979.92     24.82 o 
   0  -2   1    16782.46    16433.90    219.81 o 
   1  -2   1      945.33      887.01     20.06 o 
   2  -2   1        1.03       10.31      8.48 o 
   3  -2   1     3021.00     2962.89     42.42 o 
   4  -2   1      678.97      643.05     20.37 o 
   5  -2   1      211.88      202.31     11.92 o 
   6  -2   1     1453.43     1373.82     36.25 o 
   7  -2   1      135.19      123.71     13.71 o 
   8  -2   1        9.04        2.52      6.37 o 
   9  -2   1      906.08      932.57     57.50 o 
  10  -2   1      829.45      873.66     65.70 o 
  11  -2   1      197.07      240.91     44.42 o 
 -12  -1   1     1393.63     1356.78    130.16 o 
 -11  -1   1     1985.89     2088.47    153.11 o 
 -10  -1   1      666.38      579.91     76.50 o 
  -9  -1   1      459.21      527.81     68.57 o 
  -8  -1   1     1278.03     1320.80     53.65 o 
  -7  -1   1     1424.89     1378.81     38.48 o 
  -6  -1   1     2722.51     2748.61     49.09 o 
  -5  -1   1    12235.28    12542.76    101.42 o 
  -4  -1   1      494.61      477.14     15.41 o 
  -3  -1   1       58.70       69.86      4.78 o 
  -2  -1   1     2050.40     1932.91     63.71 o 
  -1  -1   1      422.30      440.40     24.90 o 
   0  -1   1    10640.16    10273.77     86.37 o 
   1  -1   1    23384.06    22370.47    151.73 o 
   2  -1   1      244.06      255.73     11.77 o 
   3  -1   1       17.61       17.33      3.61 o 
   4  -1   1     3191.01     3152.64     43.65 o 
   5  -1   1       59.67       30.60      6.01 o 
   6  -1   1     1977.05     1989.57     46.85 o 
   7  -1   1     1535.45     1467.36     62.39 o 
   8  -1   1     2531.06     2586.36     69.39 o 
   9  -1   1        0.87       -6.00      6.76 o 
  10  -1   1     1032.25     1120.88     65.25 o 
  11  -1   1       14.65        5.69     10.84 o 
  12  -1   1      164.49      139.10     44.43 o 
 -12   0   1      154.27      144.97     44.89 o 
 -11   0   1     1193.95     1299.53    118.38 o 
 -10   0   1     1163.79     1200.16    107.30 o 
  -9   0   1        1.67        5.31      8.75 o 
  -8   0   1      536.64      565.12     28.83 o 
  -7   0   1     3692.36     3515.36     66.02 o 
  -6   0   1      309.64      287.55     17.08 o 
  -5   0   1     8652.50     8268.00     83.45 o 
  -4   0   1     6080.41     6066.47     64.12 o 
  -3   0   1      480.64      496.54     14.26 o 
  -2   0   1     8347.70     8257.89     88.13 o 
  -1   0   1    21146.00    19123.73   1448.66 o 
   1   0   1     3413.19     3551.40     42.30 o 
   2   0   1     5671.34     5674.33     54.27 o 
   3   0   1     7994.54     7968.17     76.10 o 
   4   0   1     6316.08     6449.93     69.55 o 
   5   0   1     6795.30     6636.20     85.10 o 
   6   0   1     1415.62     1430.10     43.25 o 
   7   0   1     2336.09     2339.02     81.95 o 
   8   0   1     2423.72     2512.22     66.20 o 
   9   0   1     1036.69     1047.70     61.08 o 
  10   0   1     1936.82     2025.66     85.23 o 
  11   0   1     1313.72     1392.28    123.63 o 
  12   0   1      100.59       13.74     21.09 o 
 -12   1   1      559.06      523.94     79.46 o 
 -11   1   1      746.89      661.16     84.17 o 
 -10   1   1     2111.03     2275.70    144.69 o 
  -9   1   1     1835.98     1689.16     70.92 o 
  -8   1   1     1292.89     1288.23     45.71 o 
  -7   1   1     4753.28     4644.24     73.37 o 
  -6   1   1     3618.65     3554.95     71.72 o 
  -5   1   1     3631.67     3747.77     50.73 o 
  -4   1   1     2334.93     2246.35     35.28 o 
  -3   1   1      752.80      765.80     18.05 o 
  -2   1   1     2101.66     2101.34     27.65 o 
  -1   1   1    11142.92    11198.67    108.15 o 
   1   1   1     2196.85     2263.34     52.49 o 
   2   1   1     3299.57     3366.05     53.26 o 
   3   1   1     4044.95     4018.76     53.01 o 
   4   1   1     1168.79     1188.55     29.16 o 
   5   1   1     7021.31     7032.29     86.19 o 
   6   1   1      976.90      965.80     31.46 o 
   7   1   1      442.61      434.91     25.26 o 
   8   1   1     2775.97     2814.01     68.39 o 
   9   1   1     1091.28     1156.92     59.52 o 
  10   1   1      262.60      246.27     30.16 o 
  11   1   1     1292.60     1429.47    128.35 o 
  12   1   1      847.43      872.45    105.50 o 
 -12   2   1      933.49     1033.48    108.12 o 
 -11   2   1      208.50      183.96     46.35 o 
 -10   2   1      716.04      727.66     80.95 o 
  -9   2   1      538.71      543.27     42.31 o 
  -8   2   1     2199.59     2051.13     65.34 o 
  -7   2   1     1077.47     1059.49     38.25 o 
  -6   2   1     2989.73     2961.20     51.46 o 
  -5   2   1       35.70       37.05      5.88 o 
  -4   2   1      938.71      919.00     26.51 o 
  -3   2   1      110.87       89.80      7.52 o 
  -2   2   1     1050.03     1043.24     33.41 o 
  -1   2   1     2741.10     2869.42     66.90 o 
   0   2   1    15454.44    14948.48     79.53 o 
   1   2   1    11082.48    11062.22    146.23 o 
   2   2   1     1274.01     1250.94     44.54 o 
   3   2   1    10357.30    10626.50     97.24 o 
   4   2   1     3117.25     3255.90    110.85 o 
   5   2   1     3875.60     3901.37     81.46 o 
   6   2   1      512.97      525.97     32.66 o 
   7   2   1     1044.33     1054.25     49.05 o 
   8   2   1       16.05        4.75      7.60 o 
   9   2   1     1747.30     1852.42     72.69 o 
  10   2   1      579.08      659.10     85.02 o 
  11   2   1       42.30       61.21     32.99 o 
 -11   3   1     1788.70     1834.21    132.77 o 
 -10   3   1        0.86        3.70     15.29 o 
  -9   3   1        2.69        6.11     11.60 o 
  -8   3   1      546.28      541.93     34.60 o 
  -7   3   1       57.89       56.77     10.43 o 
  -6   3   1     3429.44     3498.51     57.88 o 
  -5   3   1     3986.40     4089.61     63.25 o 
  -4   3   1      328.08      285.11     17.96 o 
  -3   3   1       75.78       56.47      7.54 o 
  -2   3   1     8196.75     7992.66    139.54 o 
  -1   3   1      151.78      176.12     19.97 o 
   0   3   1      183.82      170.81     16.12 o 
   1   3   1    14413.22    14602.77    123.51 o 
   2   3   1     3289.10     3326.50     69.33 o 
   3   3   1       13.26       25.82     14.53 o 
   4   3   1     1815.98     1717.51     52.02 o 
   5   3   1        5.31       11.50      5.39 o 
   6   3   1      181.41      173.33     19.29 o 
   7   3   1      935.49      974.24     46.73 o 
   8   3   1     1659.37     1814.90     94.32 o 
   9   3   1       86.09       73.49     16.09 o 
  10   3   1      209.95      262.77     55.98 o 
  11   3   1      439.42      458.13     77.03 o 
 -11   4   1     2483.55     2693.55    178.30 o 
 -10   4   1     1221.86     1323.33    116.95 o 
  -9   4   1       48.61       79.54     31.95 o 
  -8   4   1     1756.22     1591.49    113.36 o 
  -7   4   1     4382.54     4582.68    126.06 o 
  -6   4   1       14.99       21.34      6.45 o 
  -5   4   1     3820.28     3978.08     75.58 o 
  -4   4   1     7387.16     7362.79     93.22 o 
  -3   4   1      596.80      611.95     24.29 o 
  -2   4   1     5425.87     5278.92    125.43 o 
  -1   4   1     2444.45     2299.09     80.65 o 
   0   4   1      370.15      358.66     27.43 o 
   1   4   1     4658.40     4760.04     78.75 o 
   2   4   1     7723.44     7631.47    113.89 o 
   3   4   1        0.70        4.78     17.79 o 
   4   4   1     2822.44     2818.31     70.41 o 
   5   4   1     2506.49     2555.94     70.64 o 
   6   4   1      879.24      925.03     46.43 o 
   7   4   1      418.52      476.06     33.04 o 
   8   4   1     3973.33     4286.21    101.50 o 
   9   4   1       52.33       22.08     19.20 o 
  10   4   1      431.08      554.33     83.26 o 
 -12   5   1      399.13      424.40     77.84 o 
 -11   5   1      211.18      276.12     60.08 o 
 -10   5   1     1753.92     1874.46    142.43 o 
  -9   5   1     1017.32     1094.94    102.49 o 
  -8   5   1      224.25      283.51     52.03 o 
  -7   5   1     6027.90     5989.65    155.37 o 
  -6   5   1      600.06      608.12     76.80 o 
  -5   5   1      419.68      425.63     22.46 o 
  -4   5   1     6495.08     6637.41    136.27 o 
  -3   5   1     4636.65     4749.23     99.95 o 
  -2   5   1     2017.66     2037.06     63.28 o 
  -1   5   1     8051.21     8132.99    168.80 o 
   0   5   1     1920.74     1968.91     72.61 o 
   1   5   1      717.25      739.67     49.14 o 
   2   5   1     8367.36     8672.81    223.26 o 
   3   5   1     1189.80     1180.63     76.12 o 
   4   5   1      715.74      715.08     45.51 o 
   5   5   1     2182.23     2193.14     73.42 o 
   6   5   1     1460.48     1542.90     59.12 o 
   7   5   1       32.70       23.84     27.18 o 
   8   5   1     3346.59     3166.01    177.32 o 
   9   5   1      842.78      806.76     96.52 o 
  10   5   1      287.41      307.82     62.16 o 
 -12   6   1      560.74      585.53     90.40 o 
 -11   6   1      296.76      345.80     67.41 o 
 -10   6   1       56.57       59.55     30.23 o 
  -9   6   1     1383.44     1351.35    115.50 o 
  -8   6   1      375.86      409.78     59.51 o 
  -7   6   1     1832.25     1869.87     76.00 o 
  -6   6   1     1404.62     1400.72     68.52 o 
  -5   6   1      296.07      320.87     26.94 o 
  -4   6   1        3.75        3.11      6.22 o 
  -3   6   1      726.30      597.33     38.54 o 
  -2   6   1      184.69      150.43     19.22 o 
  -1   6   1     1172.38     1240.87     46.05 o 
   0   6   1     1667.52     1575.27     72.59 o 
   1   6   1     9399.26     9459.79    191.94 o 
   2   6   1      715.52      731.29     58.45 o 
   3   6   1     5269.53     5474.89    173.27 o 
   4   6   1        2.03        2.88      9.52 o 
   5   6   1      645.46      624.61     69.57 o 
   6   6   1     1481.34     1439.85     85.22 o 
   7   6   1     2325.69     2300.96    147.95 o 
   8   6   1       27.19       31.90     21.20 o 
   9   6   1      705.47      709.39     94.35 o 
 -11   7   1      298.46      309.22     65.72 o 
 -10   7   1       41.99       30.67     28.32 o 
  -9   7   1      477.55      524.84     74.74 o 
  -8   7   1     2120.03     2305.92    140.87 o 
  -7   7   1        2.25        7.48      7.60 o 
  -6   7   1     1007.87      979.68     51.85 o 
  -5   7   1      914.86      847.68     44.35 o 
  -4   7   1     1098.33     1171.23     79.94 o 
  -3   7   1     2213.86     2127.49    104.45 o 
  -2   7   1      910.78      904.42     67.09 o 
  -1   7   1      433.37      433.30     25.70 o 
   0   7   1      220.90      208.23     29.64 o 
   1   7   1     2362.33     2470.20    106.30 o 
   2   7   1     2322.96     2434.27    114.45 o 
   3   7   1     2806.89     2704.79    130.07 o 
   4   7   1      372.03      464.74     58.21 o 
   5   7   1      117.50      116.17     31.59 o 
   6   7   1       47.94       33.92     16.42 o 
   7   7   1      332.02      414.56     66.54 o 
   8   7   1      168.30      145.38     41.56 o 
 -11   8   1     1215.03     1326.67    132.83 o 
 -10   8   1     2064.85     2022.21    153.02 o 
  -9   8   1       38.32       81.56     32.30 o 
  -8   8   1     1641.10     1820.86    128.35 o 
  -7   8   1     1139.11     1175.03     97.04 o 
  -6   8   1       83.30       66.38     14.78 o 
  -5   8   1     1296.09     1273.80     64.23 o 
  -4   8   1     5146.51     5117.23    176.17 o 
  -3   8   1      665.49      615.09     61.20 o 
  -2   8   1     4081.90     4029.79     95.92 o 
  -1   8   1     1233.65     1308.28     80.11 o 
   0   8   1      174.59      187.92     30.84 o 
   1   8   1      825.54      784.74     65.16 o 
   2   8   1     6744.89     6772.08    202.68 o 
   3   8   1       90.56       68.49     24.63 o 
   4   8   1      193.76      231.56     44.35 o 
   5   8   1     1666.13     1815.59    125.66 o 
   6   8   1      390.76      447.19     66.47 o 
   7   8   1      809.47      757.39     92.18 o 
   8   8   1     1028.43     1043.01    114.11 o 
 -10   9   1     1002.54     1061.10    113.18 o 
  -9   9   1      625.77      556.36     78.32 o 
  -8   9   1     1028.12      951.74     95.77 o 
  -7   9   1     1434.26     1376.02    107.82 o 
  -6   9   1      253.89      291.91     49.50 o 
  -5   9   1      324.59      279.65     27.49 o 
  -4   9   1     4265.23     4242.77    169.94 o 
  -3   9   1      726.97      705.42     69.84 o 
  -2   9   1      452.89      459.44     35.52 o 
  -1   9   1     2699.14     2789.39     88.86 o 
   0   9   1     1166.44     1108.80     77.66 o 
   1   9   1       35.29       24.57     17.17 o 
   2   9   1     3365.85     3533.84    155.54 o 
   3   9   1     1091.92     1128.05     93.89 o 
   4   9   1      374.54      408.15     58.83 o 
   5   9   1       87.63       96.05     33.06 o 
   6   9   1     2425.12     2452.69    161.85 o 
   7   9   1        4.81        5.11     17.45 o 
  -9  10   1     1180.45     1203.87    116.54 o 
  -8  10   1       15.45       -0.11     20.91 o 
  -7  10   1      822.88      626.55     76.62 o 
  -6  10   1     1077.66     1091.15     96.04 o 
  -5  10   1      967.44      934.86     87.00 o 
  -4  10   1     1012.83      917.87     83.58 o 
  -3  10   1     1038.32     1009.55     54.85 o 
  -2  10   1       11.55       -1.52      7.37 o 
  -1  10   1      331.29      315.51     32.45 o 
   0  10   1     2353.61     2327.89     89.46 o 
   1  10   1      874.45      949.83     80.80 o 
   2  10   1      408.20      414.79     56.53 o 
   3  10   1     1637.32     1643.74    118.20 o 
   4  10   1        4.68      -20.51     20.51 o 
   5  10   1      506.34      598.91     80.19 o 
  -8  11   1      906.08      947.42    101.59 o 
  -7  11   1      118.77      117.81     38.00 o 
  -6  11   1        2.66      -17.60     17.60 o 
  -5  11   1      805.98      999.71     94.14 o 
  -4  11   1      220.70      180.23     24.60 o 
  -3  11   1      335.53      328.80     33.55 o 
  -2  11   1       22.99       52.70     14.78 o 
  -1  11   1      812.70      837.83     87.45 o 
   0  11   1      273.90      272.43     33.06 o 
   1  11   1     1382.20     1531.15    108.22 o 
   2  11   1      186.47      192.41     42.25 o 
   3  11   1      338.05      360.93     58.68 o 
   4  11   1      685.30      768.35     89.10 o 
  -6  12   1      185.87      155.29     44.80 o 
  -5  12   1     1409.94     1374.27    115.88 o 
  -4  12   1     2046.43     2141.26    143.18 o 
  -3  12   1        0.22      -18.17     18.17 o 
  -2  12   1       68.65       57.57     26.10 o 
  -1  12   1     1404.09     1416.59    118.16 o 
   0  12   1      796.94      794.05     89.47 o 
   1  12   1      702.32      733.96     88.19 o 
  -2 -12   2      629.45      534.54     77.04 o 
  -1 -12   2      142.91      135.12     36.45 o 
   0 -12   2      454.84      473.62     48.58 o 
   1 -12   2     1655.98     1708.72     88.40 o 
   2 -12   2        1.69      -15.39     15.39 o 
   3 -12   2     2335.60     2177.02     96.68 o 
   4 -12   2      343.33      263.04     49.51 o 
   5 -12   2       31.75        3.06     13.75 o 
   6 -12   2      640.61      499.29     71.30 o 
  -4 -11   2      297.76      281.17     55.02 o 
  -3 -11   2      755.40      863.35     96.32 o 
  -2 -11   2     1486.09     1611.14    124.34 o 
  -1 -11   2        1.09        6.29     12.70 o 
   0 -11   2      112.11      116.70     26.18 o 
   1 -11   2     1351.12     1319.15     73.34 o 
   2 -11   2      711.97      700.70     52.67 o 
   3 -11   2      663.00      749.17     78.22 o 
   4 -11   2     1164.64     1207.46     99.22 o 
   5 -11   2       67.42       41.81     23.04 o 
   6 -11   2       32.18       61.04     25.22 o 
   7 -11   2     1399.38     1409.40    114.58 o 
   8 -11   2      153.01      131.09     39.67 o 
  -6 -10   2        0.77       14.58     20.76 o 
  -5 -10   2      111.59      109.40     37.16 o 
  -4 -10   2     1327.99     1300.74    115.96 o 
  -3 -10   2      117.46       51.21     23.00 o 
  -2 -10   2     1997.06     1832.81    125.17 o 
  -1 -10   2      111.03      132.07     34.56 o 
   0 -10   2      317.06      298.48     48.57 o 
   1 -10   2      170.09      169.45     34.23 o 
   2 -10   2     1237.33     1363.04     97.93 o 
   3 -10   2       45.07       21.42     12.85 o 
   4 -10   2      531.88      406.27     54.53 o 
   5 -10   2     1192.20      987.02     86.37 o 
   6 -10   2      355.68      361.47     55.36 o 
   7 -10   2      455.58      488.56     66.95 o 
   8 -10   2      599.21      597.96     78.55 o 
   9 -10   2       13.30       38.56     26.12 o 
  -7  -9   2      420.91      447.33     75.24 o 
  -6  -9   2      462.32      476.69     75.38 o 
  -5  -9   2      229.21      175.46     45.24 o 
  -4  -9   2      812.48      876.11     92.34 o 
  -3  -9   2     2889.41     2695.66    151.65 o 
  -2  -9   2        9.52       10.24     16.16 o 
  -1  -9   2     1028.37     1119.96     90.71 o 
   0  -9   2      996.36     1058.38     84.87 o 
   1  -9   2      605.08      620.76     44.19 o 
   2  -9   2     1807.70     1707.48    101.61 o 
   3  -9   2     2093.59     2082.70    113.04 o 
   4  -9   2      566.66      492.51     56.50 o 
   5  -9   2       34.77       33.67     16.32 o 
   6  -9   2     3818.52     3702.13    164.01 o 
   7  -9   2       79.65       65.92     26.67 o 
   8  -9   2      590.40      654.41     78.69 o 
   9  -9   2      695.76      747.13     88.92 o 
  10  -9   2      175.84      150.37     46.22 o 
  -8  -8   2      144.02      131.06     44.77 o 
  -7  -8   2      238.85      176.56     46.98 o 
  -6  -8   2     1619.56     1613.18    130.81 o 
  -5  -8   2      718.60      713.20     83.39 o 
  -4  -8   2      150.57      173.80     41.58 o 
  -3  -8   2     2314.66     2145.39     75.34 o 
  -2  -8   2     2058.14     1988.17     73.81 o 
  -1  -8   2       59.48       44.15     16.66 o 
   0  -8   2     3132.86     3058.86    111.84 o 
   1  -8   2     4491.96     4575.57    156.10 o 
   2  -8   2      390.13      417.49     47.95 o 
   3  -8   2     1595.96     1668.47     94.96 o 
   4  -8   2     1211.94     1245.52     83.70 o 
   5  -8   2      231.31      148.33     31.81 o 
   6  -8   2     1736.77     1694.09    106.57 o 
   7  -8   2     2167.36     2241.41    130.45 o 
   8  -8   2      143.59      119.48     36.92 o 
   9  -8   2      919.50      874.35     94.74 o 
  10  -8   2     2056.33     2254.71    159.18 o 
  -9  -7   2      428.63      514.18     82.66 o 
  -8  -7   2      895.64      962.87    107.68 o 
  -7  -7   2      259.50      170.78     45.93 o 
  -6  -7   2      502.31      451.15     66.68 o 
  -5  -7   2     3808.43     3643.91    176.66 o 
  -4  -7   2      507.85      503.50     32.62 o 
  -3  -7   2      576.35      610.08     37.27 o 
  -2  -7   2      306.11      277.75     42.24 o 
  -1  -7   2     1191.63     1183.74     53.14 o 
   0  -7   2      861.17      823.91     44.61 o 
   1  -7   2     3938.04     3771.11     94.59 o 
   2  -7   2     1694.91     1785.65     89.11 o 
   3  -7   2     2056.74     2151.31    100.02 o 
   4  -7   2     2295.25     2360.90    107.91 o 
   5  -7   2     1088.84     1118.28     78.90 o 
   6  -7   2     1217.85     1279.07     89.10 o 
   7  -7   2     5218.26     5091.52    190.55 o 
   8  -7   2      520.40      570.84     70.03 o 
   9  -7   2      144.56      171.85     43.50 o 
  10  -7   2     1937.65     1905.69    145.78 o 
  11  -7   2      819.60      793.98     98.71 o 
  -9  -6   2        1.08       -8.63     21.75 o 
  -8  -6   2      885.27      870.16     97.71 o 
  -7  -6   2      134.70      154.71     39.84 o 
  -6  -6   2      424.85      455.14     63.81 o 
  -5  -6   2     2157.32     2099.19     38.20 o 
  -4  -6   2     1141.30     1085.74     94.63 o 
  -3  -6   2     1077.71      979.86     42.38 o 
  -2  -6   2     1186.73     1075.23     61.05 o 
  -1  -6   2     2398.34     2382.13     69.45 o 
   0  -6   2      508.02      569.71     47.34 o 
   1  -6   2     1000.24      933.28     63.30 o 
   2  -6   2      460.27      437.43     30.63 o 
   3  -6   2      943.54      839.53     53.27 o 
   4  -6   2      161.12      145.60     20.42 o 
   5  -6   2     2571.41     2588.19     67.73 o 
   6  -6   2      349.64      372.02     35.38 o 
   7  -6   2      364.52      391.24     38.77 o 
   8  -6   2      174.26      158.68     36.79 o 
   9  -6   2      137.16       95.45     22.45 o 
  10  -6   2        1.53        0.55     20.04 o 
  11  -6   2     1638.82     1685.19    139.57 o 
 -10  -5   2     1251.11     1372.59    132.35 o 
  -9  -5   2     2122.96     2214.64    158.47 o 
  -8  -5   2        3.58        0.64     10.41 o 
  -7  -5   2      978.37      950.29     93.61 o 
  -6  -5   2     2735.35     2655.61    145.51 o 
  -5  -5   2       75.60       80.43      9.94 o 
  -4  -5   2     5020.81     5085.60     78.82 o 
  -3  -5   2     1807.93     1733.59     50.12 o 
  -2  -5   2      530.22      508.08     28.64 o 
  -1  -5   2      648.73      571.62     52.11 o 
   0  -5   2     8256.83     8116.96    161.23 o 
   1  -5   2     1020.13     1125.68     64.06 o 
   2  -5   2     1762.64     1884.84     57.87 o 
   3  -5   2     3025.99     3150.22     78.50 o 
   4  -5   2      479.98      437.75     31.51 o 
   5  -5   2     1905.82     2037.44     58.23 o 
   6  -5   2     2558.97     2537.80     68.25 o 
   7  -5   2        1.49       -4.24     10.42 o 
   8  -5   2      887.78      849.89     57.81 o 
   9  -5   2     1297.47     1385.26     77.62 o 
  10  -5   2       95.19      124.63     26.66 o 
  11  -5   2      295.59      284.97     58.39 o 
 -11  -4   2      539.54      497.33     82.01 o 
 -10  -4   2      155.91      128.84     44.98 o 
  -9  -4   2     2039.47     2256.17    154.79 o 
  -8  -4   2      372.61      327.98     56.51 o 
  -7  -4   2        1.00       19.64     16.40 o 
  -6  -4   2     4128.60     4207.47    174.29 o 
  -5  -4   2     2589.02     2553.91    128.24 o 
  -4  -4   2      626.97      580.36     14.76 o 
  -3  -4   2     5418.69     5302.89     74.11 o 
  -2  -4   2     4314.38     4010.53    241.36 o 
  -1  -4   2      324.17      327.72     21.02 o 
   0  -4   2     8746.28     8646.78    148.99 o 
   1  -4   2     7770.77     8067.44    128.14 o 
   2  -4   2      496.56      596.03     29.56 o 
   3  -4   2     3686.12     3723.35     62.12 o 
   4  -4   2     7090.75     6971.93     92.30 o 
   5  -4   2      112.27      123.23     12.76 o 
   6  -4   2     3936.23     3950.81     85.01 o 
   7  -4   2     2583.97     2485.97     89.78 o 
   8  -4   2      179.18      161.34     25.91 o 
   9  -4   2     2185.07     2112.51    103.47 o 
  10  -4   2     2303.49     2545.59    107.91 o 
  11  -4   2       11.79       -2.41     15.09 o 
 -11  -3   2      643.21      716.06     94.49 o 
 -10  -3   2       90.47       84.92     33.38 o 
  -9  -3   2      736.10      752.54     85.85 o 
  -8  -3   2     1355.56     1369.12    108.87 o 
  -7  -3   2      470.20      520.99     63.47 o 
  -6  -3   2      491.84      471.48     57.35 o 
  -5  -3   2     5638.70     5427.21    175.70 o 
  -4  -3   2       67.53       59.62     19.26 o 
  -3  -3   2      489.57      454.12     15.70 o 
  -2  -3   2     3659.25     3590.79     54.29 o 
  -1  -3   2     2678.27     2655.82     90.90 o 
   0  -3   2     6681.54     7038.01    137.79 o 
   1  -3   2     8975.27     9069.63     80.37 o 
   2  -3   2     1154.03     1206.38     29.36 o 
   3  -3   2      480.95      453.60     22.99 o 
   4  -3   2    10048.25    10199.19     93.04 o 
   5  -3   2     1211.19     1153.00     31.47 o 
   6  -3   2      398.18      337.09     21.57 o 
   7  -3   2     2897.11     2769.59     72.47 o 
   8  -3   2     2838.65     2856.67     98.66 o 
   9  -3   2      185.62      181.45     28.60 o 
  10  -3   2     2195.80     2208.82    132.79 o 
  11  -3   2      374.98      396.75     59.39 o 
  12  -3   2      279.56      320.46     57.01 o 
 -11  -2   2     1181.05     1289.38    122.24 o 
 -10  -2   2      209.26      152.23     43.70 o 
  -9  -2   2      409.39      378.90     61.34 o 
  -8  -2   2      267.24      215.09     43.97 o 
  -7  -2   2     1116.21     1089.28     87.32 o 
  -6  -2   2      187.41      172.96     33.03 o 
  -5  -2   2     5660.05     5884.52    173.03 o 
  -4  -2   2     4195.89     4239.92    135.26 o 
  -3  -2   2      128.21      135.51     22.29 o 
  -2  -2   2     1071.03     1049.93     54.62 o 
  -1  -2   2      112.39      106.36      6.84 o 
   0  -2   2       41.46       35.18      5.81 o 
   1  -2   2     3465.38     3601.45     49.43 o 
   2  -2   2     1619.22     1576.16     29.57 o 
   3  -2   2     5523.19     5839.20     67.66 o 
   4  -2   2     1438.79     1407.60     33.84 o 
   5  -2   2     1220.03     1101.52     31.48 o 
   6  -2   2      643.43      659.04     28.78 o 
   7  -2   2      311.97      309.83     20.96 o 
   8  -2   2     2699.65     2764.89    126.62 o 
   9  -2   2      430.49      408.00     52.51 o 
  10  -2   2     1096.88     1034.16     87.41 o 
  11  -2   2      403.61      393.48     57.01 o 
  12  -2   2      191.72      126.09     36.95 o 
 -12  -1   2     1143.57     1343.93    129.25 o 
 -11  -1   2        8.52       -2.13     23.99 o 
 -10  -1   2      901.48      918.06     95.66 o 
  -9  -1   2     1832.06     1795.61    125.15 o 
  -8  -1   2      382.79      382.32     26.86 o 
  -7  -1   2     3433.26     3428.66    101.55 o 
  -6  -1   2     5403.83     5447.13     82.30 o 
  -5  -1   2      162.16      181.32     13.35 o 
  -4  -1   2      462.37      439.64     79.31 o 
  -3  -1   2     9741.32     9851.31    172.43 o 
  -2  -1   2      143.03      123.25     17.26 o 
  -1  -1   2     1131.96     1097.53     25.97 o 
   0  -1   2     1049.49     1031.76     34.43 o 
   1  -1   2     2536.38     2565.39     24.26 o 
   2  -1   2      255.83      232.35     11.22 o 
   3  -1   2     5103.99     5108.65     55.19 o 
   4  -1   2      664.01      710.26     21.50 o 
   5  -1   2     7519.51     7817.06    118.07 o 
   6  -1   2      675.98      657.04     31.71 o 
   7  -1   2      477.55      497.80     29.88 o 
   8  -1   2      989.10      988.43     45.71 o 
   9  -1   2     2112.33     2130.06     86.61 o 
  10  -1   2       99.77      114.23     33.47 o 
  11  -1   2       75.45       87.59     23.59 o 
 -12   0   2     1401.83     1391.61    128.91 o 
 -11   0   2      440.42      376.40     64.67 o 
 -10   0   2     1244.62     1416.06    115.18 o 
  -9   0   2     1224.68     1187.49     56.32 o 
  -8   0   2     4620.01     4522.47     99.34 o 
  -7   0   2     1299.72     1343.86     50.22 o 
  -6   0   2     7576.54     7464.84    148.76 o 
  -5   0   2      993.77      932.25     27.78 o 
  -4   0   2      223.24      207.99     11.85 o 
  -3   0   2     1399.84     1289.72     25.31 o 
  -2   0   2     5338.11     5326.08    105.56 o 
  -1   0   2     2312.96     2340.66     35.49 o 
   1   0   2    11414.45    11653.83    134.02 o 
   2   0   2      699.27      765.44     22.00 o 
   3   0   2    12220.18    12344.61     88.63 o 
   4   0   2     7694.69     7670.81     78.49 o 
   5   0   2      642.63      672.60     29.23 o 
   6   0   2     1354.75     1433.79     45.85 o 
   7   0   2     2808.84     2823.62     69.02 o 
   8   0   2     2123.22     2104.79     63.45 o 
   9   0   2     1330.57     1448.72     70.45 o 
  10   0   2      185.68      185.79     27.97 o 
  11   0   2       32.30        3.87     32.93 o 
  12   0   2       30.72       58.73     30.51 o 
 -12   1   2      616.21      582.64     83.23 o 
 -11   1   2      912.88      843.13     94.23 o 
 -10   1   2      140.71      101.21     32.62 o 
  -9   1   2      428.28      440.75     36.02 o 
  -8   1   2     2183.84     2129.96     72.63 o 
  -7   1   2      757.58      746.13     45.82 o 
  -6   1   2     5632.01     5563.84     88.42 o 
  -5   1   2     5773.90     5700.61     79.70 o 
  -4   1   2      566.61      556.25     20.36 o 
  -3   1   2     2807.04     2920.12     39.92 o 
  -2   1   2    71903.87    69348.02    456.56 o 
  -1   1   2        6.73        9.44      5.32 o 
   0   1   2      543.23      531.06     18.33 o 
   1   1   2    19385.66    19435.19    116.92 o 
   2   1   2     6586.06     6757.83     69.74 o 
   3   1   2     2232.71     2299.16     55.96 o 
   4   1   2    10577.78    10883.02    106.66 o 
   5   1   2      428.24      388.27     27.48 o 
   6   1   2     1678.00     1707.79     43.96 o 
   7   1   2     1472.96     1488.87     49.52 o 
   8   1   2     1706.05     1878.23    116.67 o 
   9   1   2     1095.95     1095.77     60.55 o 
  10   1   2     3368.77     3495.10    112.93 o 
  11   1   2      404.24      291.13     60.70 o 
 -12   2   2      147.45      158.10     45.41 o 
 -11   2   2      834.08      892.57     95.90 o 
 -10   2   2      597.72      617.56     73.53 o 
  -9   2   2      720.58      648.06     47.61 o 
  -8   2   2        5.70       10.57      7.99 o 
  -7   2   2     1358.84     1409.63     43.76 o 
  -6   2   2      312.33      274.93     18.17 o 
  -5   2   2      991.97      992.50     30.56 o 
  -4   2   2     1094.30     1074.88     28.37 o 
  -3   2   2     4002.43     4151.91     53.23 o 
  -2   2   2        4.49       16.39      3.32 o 
  -1   2   2     2543.77     2447.02     65.47 o 
   0   2   2    18495.69    18582.98    222.14 o 
   1   2   2      862.14      841.46     26.17 o 
   2   2   2    13216.28    13798.27    256.03 o 
   3   2   2      674.59      690.61     26.62 o 
   4   2   2     3293.95     3211.99     74.34 o 
   5   2   2     1318.48     1353.03     68.84 o 
   6   2   2      744.99      723.07     40.77 o 
   7   2   2     1379.04     1463.45     61.39 o 
   8   2   2     4932.56     5105.79    121.40 o 
   9   2   2     1365.50     1317.90     65.53 o 
  10   2   2      483.97      604.34     82.32 o 
  11   2   2      607.56      570.41     83.53 o 
 -12   3   2      355.52      345.10     62.53 o 
 -11   3   2       80.81       23.71     20.23 o 
 -10   3   2      197.21      205.94     32.77 o 
  -9   3   2     2732.30     2578.04    101.90 o 
  -8   3   2      737.11      744.79     40.45 o 
  -7   3   2     4280.76     4407.50     78.16 o 
  -6   3   2     2147.35     2190.26     50.57 o 
  -5   3   2       55.21       67.04      8.58 o 
  -4   3   2     2020.67     2049.38     39.02 o 
  -3   3   2     1633.78     1467.54     39.87 o 
  -2   3   2      300.00      281.48     13.78 o 
  -1   3   2      322.89      263.21     20.31 o 
   0   3   2      364.88      435.88     33.93 o 
   1   3   2     4017.21     4059.95     63.18 o 
   2   3   2      998.13     1002.29     37.85 o 
   3   3   2     3346.89     3540.96     81.72 o 
   4   3   2       30.47       30.24     14.72 o 
   5   3   2     1554.23     1614.17     49.71 o 
   6   3   2      201.52      237.68     23.66 o 
   7   3   2      525.31      570.32     38.92 o 
   8   3   2     1140.14     1184.19     58.40 o 
   9   3   2      442.60      476.81     38.97 o 
  10   3   2        0.13       -2.53     15.34 o 
  11   3   2      283.11      236.96     55.14 o 
 -12   4   2     1785.22     1925.45    159.77 o 
 -11   4   2      353.13      248.50     54.14 o 
 -10   4   2      312.34      316.66     59.69 o 
  -9   4   2     2394.15     2372.77    149.94 o 
  -8   4   2     3770.42     3878.02    176.67 o 
  -7   4   2     1200.29     1205.40     48.89 o 
  -6   4   2     6464.70     6422.53    118.23 o 
  -5   4   2     2860.44     2905.08     63.84 o 
  -4   4   2      406.01      433.22     22.60 o 
  -3   4   2     7973.70     8019.30    109.83 o 
  -2   4   2     1815.02     1756.33     74.78 o 
  -1   4   2      601.01      617.34     23.02 o 
   0   4   2     1460.30     1344.23     48.46 o 
   1   4   2    12137.84    12239.40    141.73 o 
   2   4   2     3123.63     3288.45     73.75 o 
   3   4   2     5065.81     3113.47   1800.18 o 
   4   4   2     2105.18     2179.51     69.39 o 
   5   4   2       26.50       33.55     21.22 o 
   6   4   2     1811.44     1884.05     99.69 o 
   7   4   2     1165.64     1214.48     63.73 o 
   8   4   2        4.23       -8.59      8.59 o 
   9   4   2      198.75      208.41     48.72 o 
  10   4   2       98.90      128.72     43.31 o 
 -12   5   2     1180.53     1070.80    120.55 o 
 -11   5   2      822.29      720.16     92.87 o 
 -10   5   2       94.97      129.63     41.31 o 
  -9   5   2     1468.39     1347.44    113.85 o 
  -8   5   2     2448.53     2350.62    138.56 o 
  -7   5   2        2.49       16.32     15.99 o 
  -6   5   2     3703.93     3661.36     94.65 o 
  -5   5   2     7064.02     7123.69    129.95 o 
  -4   5   2     3230.79     3358.65    119.65 o 
  -3   5   2     3596.12     3377.03    132.10 o 
  -2   5   2     7824.89     7496.50    167.58 o 
  -1   5   2     1058.11     1039.88     35.65 o 
   0   5   2     2894.18     3000.13     83.28 o 
   1   5   2     8749.33     8736.34    113.07 o 
   2   5   2     6810.12     7073.26    115.38 o 
   3   5   2     3819.29     3719.98    132.11 o 
   4   5   2     2513.51     2565.92     85.17 o 
   5   5   2      810.05      880.75     46.54 o 
   6   5   2      703.86      634.80     41.23 o 
   7   5   2     4374.03     4479.13    111.11 o 
   8   5   2      981.15     1074.01    104.11 o 
   9   5   2       87.60       91.39     35.91 o 
  10   5   2      347.98      550.82     84.94 o 
 -12   6   2       94.10       72.84     39.77 o 
 -11   6   2      280.51      282.17     62.14 o 
 -10   6   2      729.46      693.85     89.30 o 
  -9   6   2       18.23       31.35     25.04 o 
  -8   6   2      927.67      939.91     90.59 o 
  -7   6   2       88.51       89.13     16.76 o 
  -6   6   2        0.28        3.92      6.27 o 
  -5   6   2      145.74      128.86     17.32 o 
  -4   6   2     2969.76     2797.45     91.73 o 
  -3   6   2      146.31      151.87     20.00 o 
  -2   6   2     2686.64     2773.29    110.63 o 
  -1   6   2     1185.55     1198.49     61.40 o 
   0   6   2       31.80       36.89     11.37 o 
   1   6   2     3317.68     3275.63    109.62 o 
   2   6   2     6067.21     2287.99   3176.52 o 
   3   6   2      133.85      106.72     24.09 o 
   4   6   2     1883.24     1920.95    108.84 o 
   5   6   2     1736.21     1727.56     67.81 o 
   6   6   2      789.30      785.36     47.21 o 
   7   6   2      945.49      997.54     54.43 o 
   8   6   2     1543.54     1455.94    124.65 o 
   9   6   2      169.06      284.61     59.34 o 
 -11   7   2       87.44       94.41     40.37 o 
 -10   7   2      487.36      536.98     78.74 o 
  -9   7   2     2688.72     2734.35    164.71 o 
  -8   7   2       76.10       24.31     20.42 o 
  -7   7   2      648.92      619.05     43.55 o 
  -6   7   2      413.81      373.91     31.55 o 
  -5   7   2      285.75      229.41     22.48 o 
  -4   7   2     2812.55     2780.08     71.11 o 
  -3   7   2     1466.19     1435.11     87.74 o 
  -2   7   2       67.09       68.07     12.16 o 
  -1   7   2      236.73      206.46     23.24 o 
   0   7   2     2012.88     2007.99     84.76 o 
   1   7   2       93.50       94.93     20.59 o 
   2   7   2     1642.57     1702.87     93.22 o 
   3   7   2     1410.48     1428.35    105.09 o 
   4   7   2       99.54       71.22     22.84 o 
   5   7   2       53.63       35.89     18.26 o 
   6   7   2     1364.62     1472.77     67.11 o 
   7   7   2       34.16       58.31     30.56 o 
   8   7   2      568.45      485.71     76.73 o 
 -11   8   2       25.95       54.53     34.23 o 
 -10   8   2        1.08       19.73     25.40 o 
  -9   8   2     2817.03     2782.99    169.34 o 
  -8   8   2      911.24      832.51     88.23 o 
  -7   8   2      145.13      144.16     37.59 o 
  -6   8   2     2970.88     2942.89     88.61 o 
  -5   8   2     3465.55     3480.37    149.80 o 
  -4   8   2      199.21      173.75     35.19 o 
  -3   8   2     3931.54     3928.52    153.94 o 
  -2   8   2      241.71      219.63     28.71 o 
  -1   8   2     1495.21     1536.02     59.17 o 
   0   8   2      186.58      184.87     28.76 o 
   1   8   2     2964.16     2953.43    121.35 o 
   2   8   2      394.06      381.89     47.59 o 
   3   8   2      976.84      951.95     80.04 o 
   4   8   2     1116.83     1212.12     95.63 o 
   5   8   2        7.42       24.18     20.02 o 
   6   8   2     1212.30     1111.76    104.63 o 
   7   8   2      613.95      636.94     83.28 o 
 -10   9   2      225.84      113.50     43.66 o 
  -9   9   2      882.06      766.66     91.09 o 
  -8   9   2     1473.92     1489.17    120.53 o 
  -7   9   2       10.59       44.07     27.00 o 
  -6   9   2     1288.79     1277.16    100.57 o 
  -5   9   2     3313.87     3109.63     98.28 o 
  -4   9   2     1214.19     1140.08     89.63 o 
  -3   9   2     3501.47     3533.33     91.85 o 
  -2   9   2      890.19      952.14     49.89 o 
  -1   9   2        7.63       -4.25      7.68 o 
   0   9   2     1906.04     1850.87     95.52 o 
   1   9   2     5374.57     5573.51    176.94 o 
   2   9   2     1339.41     1360.23     94.16 o 
   3   9   2      108.21       96.27     27.69 o 
   4   9   2     1859.71     1695.03    118.93 o 
   5   9   2     1019.73     1086.18    102.08 o 
   6   9   2      779.36      747.73     89.83 o 
  -9  10   2      145.29      102.80     40.85 o 
  -8  10   2      987.62     1043.65    103.75 o 
  -7  10   2      233.10      184.68     42.09 o 
  -6  10   2        8.91       25.75     20.69 o 
  -5  10   2     1773.12     1775.45    121.17 o 
  -4  10   2      894.71      953.62     50.64 o 
  -3  10   2      119.38      129.26     20.14 o 
  -2  10   2     1858.93     1917.84     73.49 o 
  -1  10   2     1712.76     1682.45     71.10 o 
   0  10   2      283.13      230.30     28.49 o 
   1  10   2     2189.91     2565.58    127.20 o 
   2  10   2     1182.54     1192.93     92.62 o 
   3  10   2        7.74       11.03     14.56 o 
   4  10   2      822.91      708.75     80.87 o 
   5  10   2     1323.80     1448.93    121.77 o 
  -8  11   2        0.10       17.68     17.52 o 
  -7  11   2      150.86      135.84     40.67 o 
  -6  11   2      665.06      715.43     84.06 o 
  -5  11   2        0.76       17.13     17.81 o 
  -4  11   2      965.90     1021.26     95.10 o 
  -3  11   2      191.67      255.07     48.82 o 
  -2  11   2       63.56       41.50     23.07 o 
  -1  11   2      428.93      470.06     40.57 o 
   0  11   2      988.65     1022.21     90.71 o 
   1  11   2       62.11       80.64     25.63 o 
   2  11   2      138.42      149.23     35.76 o 
   3  11   2      733.68      697.67     78.17 o 
   4  11   2       10.78      -18.78     18.78 o 
  -6  12   2     1500.68     1439.79    122.65 o 
  -5  12   2      944.33      815.89     91.56 o 
  -4  12   2       43.39       13.29     17.74 o 
  -3  12   2      350.85      359.96     60.82 o 
  -2  12   2      617.78      704.57     84.27 o 
  -1  12   2        4.83       10.80     18.53 o 
   0  12   2      776.02      810.01     91.96 o 
   1  12   2      374.47      426.36     68.74 o 
  -2 -12   3      869.98      807.39     94.98 o 
  -1 -12   3     1514.99     1501.29    124.74 o 
   0 -12   3     1166.37     1174.94     76.02 o 
   1 -12   3      323.65      279.80     37.74 o 
   2 -12   3     1538.32     1527.20    124.11 o 
   3 -12   3      195.32      174.98     28.92 o 
   4 -12   3        3.37      -23.37     23.37 o 
   5 -12   3      779.25      656.49     79.45 o 
   6 -12   3     1695.25     1654.89    125.32 o 
  -4 -11   3      663.01      667.73     89.39 o 
  -3 -11   3      967.57      986.91    103.44 o 
  -2 -11   3       69.26       40.75     22.70 o 
  -1 -11   3      456.46      423.20     64.71 o 
   0 -11   3     1031.68      998.59     66.33 o 
   1 -11   3      195.45      177.71     44.88 o 
   2 -11   3     2252.03     2099.45    148.12 o 
   3 -11   3      303.51      311.90     51.41 o 
   4 -11   3        1.04      -23.78     23.78 o 
   5 -11   3      601.52      645.92     73.30 o 
   6 -11   3     2326.25     2367.18    141.94 o 
   7 -11   3      355.17      282.58     55.80 o 
  -6 -10   3      277.09      223.14     53.84 o 
  -5 -10   3      516.08      493.02     77.27 o 
  -4 -10   3       52.67      124.71     37.52 o 
  -3 -10   3      655.28      663.50     81.00 o 
  -2 -10   3       74.74       36.81     21.00 o 
  -1 -10   3       40.52       65.81     26.34 o 
   0 -10   3      656.48      664.98     74.09 o 
   1 -10   3     1257.78     1347.65     70.17 o 
   2 -10   3      199.79      195.62     38.20 o 
   3 -10   3      900.99      854.62     77.17 o 
   4 -10   3      474.73      497.37     59.71 o 
   5 -10   3        2.07      -15.30     15.61 o 
   6 -10   3      835.81      915.62     85.34 o 
   7 -10   3      835.62      834.50     85.16 o 
   8 -10   3      217.40      235.25     47.77 o 
   9 -10   3      243.89      215.03     51.13 o 
  -7  -9   3      444.00      580.42     86.22 o 
  -6  -9   3        0.45      -21.55     22.34 o 
  -5  -9   3     1360.82     1537.62    128.71 o 
  -4  -9   3     1174.53     1157.07    106.82 o 
  -3  -9   3      230.73      245.65     48.54 o 
  -2  -9   3      387.89      398.95     58.67 o 
  -1  -9   3     1279.11     1396.72    103.36 o 
   0  -9   3       27.45       55.03     21.01 o 
   1  -9   3     1989.08     1945.43    108.95 o 
   2  -9   3      600.90      606.69     60.14 o 
   3  -9   3        1.95        6.07     11.24 o 
   4  -9   3      440.15      443.59     53.36 o 
   5  -9   3     1609.74     1658.61    104.96 o 
   6  -9   3       15.05       -3.27     11.61 o 
   7  -9   3      355.69      343.00     54.69 o 
   8  -9   3      299.99      390.31     60.54 o 
   9  -9   3        0.00       -8.94     18.52 o 
  10  -9   3      390.82      512.71     79.85 o 
  -8  -8   3      279.15      261.15     61.00 o 
  -7  -8   3     1128.49     1169.41    117.15 o 
  -6  -8   3      727.82      775.28     91.01 o 
  -5  -8   3     1772.15     1673.15    127.55 o 
  -4  -8   3     5367.54     5501.17    219.70 o 
  -3  -8   3     2319.28     2338.50     77.87 o 
  -2  -8   3      908.00      806.57     64.36 o 
  -1  -8   3     4487.67     4530.70    112.81 o 
   0  -8   3     2751.33     2485.43    124.88 o 
   1  -8   3     1028.02      962.82     71.26 o 
   2  -8   3     3101.43     3121.44    125.68 o 
   3  -8   3     1293.11     1156.52     77.96 o 
   4  -8   3      171.77      109.93     25.97 o 
   5  -8   3     3850.50     3679.31    147.07 o 
   6  -8   3      545.00      629.12     65.34 o 
   7  -8   3      359.43      309.66     49.82 o 
   8  -8   3     1665.81     1616.91    117.55 o 
   9  -8   3     1143.74     1315.18    113.25 o 
  10  -8   3       65.03       52.23     26.74 o 
  -9  -7   3      405.62      421.16     76.26 o 
  -8  -7   3      114.37       99.11     36.46 o 
  -7  -7   3      507.54      693.26     88.25 o 
  -6  -7   3     1865.78     1602.69    126.10 o 
  -5  -7   3       15.49       54.49     25.93 o 
  -4  -7   3      478.76      477.22     30.25 o 
  -3  -7   3      103.24       91.55     14.82 o 
  -2  -7   3      206.30      185.36     45.14 o 
  -1  -7   3     4389.65     4397.70    103.01 o 
   0  -7   3     5241.84     4991.25    151.46 o 
   1  -7   3       48.34       42.24     12.99 o 
   2  -7   3     2606.65     2675.10    107.59 o 
   3  -7   3     2110.82     2217.19     99.20 o 
   4  -7   3      566.28      553.18     40.29 o 
   5  -7   3     1827.15     1796.17     75.28 o 
   6  -7   3     7154.26     7090.34    156.86 o 
   7  -7   3     1159.52     1092.46     66.26 o 
   8  -7   3        4.93      -13.86     25.20 o 
   9  -7   3     3237.95     3254.11    126.77 o 
  10  -7   3      604.07      644.08     83.14 o 
  11  -7   3     1053.69     1091.31    114.29 o 
  -9  -6   3      570.93      565.87     84.51 o 
  -8  -6   3       99.05       75.52     34.68 o 
  -7  -6   3      139.98      166.85     43.06 o 
  -6  -6   3     2428.31     2629.53    152.95 o 
  -5  -6   3       94.94       79.68     27.36 o 
  -4  -6   3     2882.30     2901.15    125.11 o 
  -3  -6   3      616.84      605.60     33.21 o 
  -2  -6   3      828.18      762.98     38.89 o 
  -1  -6   3       43.37       33.81      9.98 o 
   0  -6   3     3843.45     3699.19    120.65 o 
   1  -6   3     1211.36     1294.49     50.81 o 
   2  -6   3      671.02      681.51     37.61 o 
   3  -6   3     1463.08     1532.64     49.72 o 
   4  -6   3     1849.87     1842.91     68.05 o 
   5  -6   3      382.24      356.37     32.22 o 
   6  -6   3     1727.68     1717.99     89.50 o 
   7  -6   3       34.30       31.08     12.90 o 
   8  -6   3        5.70       -2.06     12.99 o 
   9  -6   3      944.17      913.51     66.31 o 
  10  -6   3     2151.00     2361.15    110.41 o 
  11  -6   3      117.19      152.89     34.97 o 
 -10  -5   3       47.39       27.02     21.77 o 
  -9  -5   3       67.25       21.30     20.56 o 
  -8  -5   3      844.57      940.73     97.01 o 
  -7  -5   3     2365.96     2262.25    143.88 o 
  -6  -5   3       73.48       58.48     27.21 o 
  -5  -5   3     6921.45     6516.93    216.90 o 
  -4  -5   3      524.91      525.88     22.10 o 
  -3  -5   3       81.86       71.21     10.51 o 
  -2  -5   3     1218.42     1236.47     60.11 o 
  -1  -5   3     6190.85     6471.03    105.54 o 
   0  -5   3      671.36      753.10     36.34 o 
   1  -5   3      160.34      219.59     21.01 o 
   2  -5   3     1515.07     1580.43     52.42 o 
   3  -5   3      109.63      116.61     15.69 o 
   4  -5   3     2504.73     2498.91     58.11 o 
   5  -5   3     1500.98     1528.06     51.13 o 
   6  -5   3      710.93      655.71     44.77 o 
   7  -5   3      950.58      933.14     81.33 o 
   8  -5   3      206.38      242.54     32.11 o 
   9  -5   3        1.57      -14.78     14.78 o 
  10  -5   3     1600.08     1482.68     85.35 o 
  11  -5   3      561.45      590.34     78.80 o 
 -11  -4   3     2134.37     2298.98    172.44 o 
 -10  -4   3     1017.54     1037.41    110.80 o 
  -9  -4   3      317.28      291.22     55.93 o 
  -8  -4   3      434.24      495.85     69.41 o 
  -7  -4   3     3329.92     3248.94    165.18 o 
  -6  -4   3     2782.13     2868.37    145.56 o 
  -5  -4   3     3489.28     3430.70    148.97 o 
  -4  -4   3     5941.99     5994.77    183.70 o 
  -3  -4   3     1877.27     1836.69     41.44 o 
  -2  -4   3      178.81      132.12     13.16 o 
  -1  -4   3    12676.67    12798.89    138.52 o 
   0  -4   3     1020.54      992.63     37.36 o 
   1  -4   3     6500.21     6909.32     87.19 o 
   2  -4   3     1350.75     1313.33     43.08 o 
   3  -4   3     7994.30     8276.75     91.05 o 
   4  -4   3       84.05       79.89     14.15 o 
   5  -4   3     5060.45     5022.57     78.64 o 
   6  -4   3     1315.89     1301.62     60.64 o 
   7  -4   3        3.12        1.79      8.25 o 
   8  -4   3     2786.18     2640.54     97.93 o 
   9  -4   3      929.37      950.94     62.98 o 
  10  -4   3       59.65       30.07     22.55 o 
  11  -4   3      326.10      408.10     63.68 o 
  12  -4   3       29.65       58.57     29.56 o 
 -11  -3   3       98.34       82.75     35.23 o 
 -10  -3   3     1108.12     1088.24    109.45 o 
  -9  -3   3      127.53      119.98     39.69 o 
  -8  -3   3      182.59      179.58     41.11 o 
  -7  -3   3     1814.73     1560.50    109.73 o 
  -6  -3   3     2186.01     1922.81    114.00 o 
  -5  -3   3      615.97      607.92     42.40 o 
  -4  -3   3     6644.81     6641.71    182.03 o 
  -3  -3   3     5252.21     5200.33    149.89 o 
  -2  -3   3      917.19      939.69     29.06 o 
  -1  -3   3    10825.23    10949.23    127.40 o 
   0  -3   3    18002.45    18100.53    142.11 o 
   1  -3   3       60.57       61.67      7.12 o 
   2  -3   3     3069.12     3039.71     45.14 o 
   3  -3   3    11865.92    11890.80    100.31 o 
   4  -3   3     2264.26     2410.97     45.37 o 
   5  -3   3     2778.14     2724.50     48.59 o 
   6  -3   3     3259.26     3321.24     76.83 o 
   7  -3   3      863.67      903.56     41.58 o 
   8  -3   3      557.74      590.86     46.06 o 
   9  -3   3     5369.93     5058.99    194.53 o 
  10  -3   3       60.35       70.43     28.89 o 
  11  -3   3      560.45      514.54     69.06 o 
  12  -3   3     1148.31     1147.68    107.85 o 
 -11  -2   3      467.50      405.80     70.36 o 
 -10  -2   3      435.42      455.46     70.73 o 
  -9  -2   3      228.35      249.83     50.31 o 
  -8  -2   3     1304.37     1270.76    101.57 o 
  -7  -2   3      268.97      329.45     49.22 o 
  -6  -2   3     2759.49     2609.46    126.16 o 
  -5  -2   3      548.27      577.10     39.38 o 
  -4  -2   3     1130.08     1182.96     65.32 o 
  -3  -2   3      136.75      131.77     22.82 o 
  -2  -2   3     3042.84     2999.49     33.35 o 
  -1  -2   3     1033.38     1066.07     26.78 o 
   0  -2   3     6262.00     6323.02     76.61 o 
   1  -2   3      735.20      726.97     21.23 o 
   2  -2   3      305.90      325.22     15.59 o 
   3  -2   3     8937.64     8861.17    144.79 o 
   4  -2   3     2796.80     2737.80     47.35 o 
   5  -2   3     1356.40     1402.52     37.68 o 
   6  -2   3     2260.21     2344.48     62.59 o 
   7  -2   3     2782.93     2926.86     89.20 o 
   8  -2   3      177.28      209.22     37.92 o 
   9  -2   3     2187.34     2268.17    125.44 o 
  10  -2   3     1293.21     1361.93    101.98 o 
  11  -2   3       13.50        3.37     13.72 o 
  12  -2   3      605.62      586.25     74.65 o 
 -12  -1   3      582.97      516.33     80.09 o 
 -11  -1   3      971.09     1018.12    106.81 o 
 -10  -1   3        2.59      -10.99     16.76 o 
  -9  -1   3       11.37        4.38     15.42 o 
  -8  -1   3     1670.63     1727.77     49.96 o 
  -7  -1   3     2020.93     1969.01     65.75 o 
  -6  -1   3      204.31      185.62     12.61 o 
  -5  -1   3     2758.20     2721.58     57.71 o 
  -4  -1   3     2574.88     2737.13     59.97 o 
  -3  -1   3       25.58       27.75      7.81 o 
  -2  -1   3      173.42      142.07      8.74 o 
  -1  -1   3      877.22      784.45     18.86 o 
   0  -1   3      501.09      563.63     31.04 o 
   1  -1   3      180.26      164.59     19.45 o 
   2  -1   3     1801.23     1934.76     30.67 o 
   3  -1   3      270.15      315.97     23.04 o 
   4  -1   3     5152.76     5134.30     75.96 o 
   5  -1   3      137.31      284.44     22.05 o 
   6  -1   3      141.80      152.03     19.60 o 
   7  -1   3     1032.40     1037.67     38.56 o 
   8  -1   3     2303.16     2533.34    121.39 o 
   9  -1   3       90.29       84.68     26.31 o 
  10  -1   3      642.83      597.57     66.84 o 
  11  -1   3      510.50      540.92     65.75 o 
 -12   0   3      309.47      291.55     61.60 o 
 -11   0   3     2097.85     2184.81    152.03 o 
 -10   0   3     1042.60     1086.47    101.55 o 
  -9   0   3      634.42      676.68     50.45 o 
  -8   0   3      252.00      269.05     24.02 o 
  -7   0   3     7836.59     7802.10    261.74 o 
  -6   0   3      154.99      172.43     14.33 o 
  -5   0   3       46.20       36.63      6.19 o 
  -4   0   3    14048.50    14613.83     98.95 o 
  -3   0   3      145.92      145.11     12.55 o 
  -2   0   3    18329.25    18602.30    108.95 o 
  -1   0   3    15726.51    15701.51     99.31 o 
   0   0   3      259.50      273.43      8.55 o 
   1   0   3      508.64      488.34     32.54 o 
   2   0   3     6277.01     6344.33    127.94 o 
   3   0   3     4198.08     4254.58     62.76 o 
   4   0   3      220.16      226.78     14.73 o 
   5   0   3     3292.33     3484.98     70.13 o 
   6   0   3     1693.42     1651.09     68.35 o 
   7   0   3       51.70       55.66     11.59 o 
   8   0   3     1445.40     1465.26     69.03 o 
   9   0   3       64.34       94.33     34.48 o 
  10   0   3      448.64      470.39     43.99 o 
  11   0   3       18.37       -1.51      8.03 o 
 -12   1   3       55.70       88.96     34.15 o 
 -11   1   3      170.63      144.33     40.00 o 
 -10   1   3     1088.46     1120.08    100.54 o 
  -9   1   3     1393.75     1312.29     59.83 o 
  -8   1   3      706.19      727.09     37.00 o 
  -7   1   3     5262.19     5169.40     83.19 o 
  -6   1   3     3394.99     3455.80     61.03 o 
  -5   1   3      334.05      351.26     18.21 o 
  -4   1   3     7748.26     7924.89    104.30 o 
  -3   1   3    44012.75    43752.22    184.32 o 
  -2   1   3     2199.53     2232.42     30.05 o 
  -1   1   3     2948.12     2824.42     44.67 o 
   0   1   3     5349.94     5268.04     77.95 o 
   1   1   3     2137.32     2223.54     61.29 o 
   2   1   3     8971.07     9004.50     87.28 o 
   3   1   3     9756.41     9707.73    121.09 o 
   4   1   3     1436.09     1560.04     54.42 o 
   5   1   3     2294.01     2309.10     60.58 o 
   6   1   3     2803.44     2912.59     79.01 o 
   7   1   3     1412.60     1414.13     63.51 o 
   8   1   3     4348.09     4408.26    135.42 o 
   9   1   3     4792.21     4844.96    131.43 o 
  10   1   3      123.88      134.52     37.71 o 
  11   1   3      282.85      304.90     60.81 o 
 -12   2   3      963.68      947.28    101.82 o 
 -11   2   3      154.09      145.85     40.11 o 
 -10   2   3      528.71      501.36     66.01 o 
  -9   2   3      841.39      886.66     45.26 o 
  -8   2   3     2573.81     2539.54     71.47 o 
  -7   2   3      464.62      456.41     24.98 o 
  -6   2   3     2606.05     2532.66     57.88 o 
  -5   2   3      123.07      120.63     10.99 o 
  -4   2   3       16.53       12.77      4.68 o 
  -3   2   3     5951.05     5716.65    122.42 o 
  -2   2   3       17.61       30.71      3.63 o 
  -1   2   3     2970.57     3006.65     54.06 o 
   0   2   3      216.82      198.67     13.61 o 
   1   2   3     2751.69     2695.11     63.11 o 
   2   2   3        0.65        4.15      5.33 o 
   3   2   3    10456.52    10559.60    109.06 o 
   4   2   3     1971.62     2032.31     73.34 o 
   5   2   3        4.40       -5.13      5.13 o 
   6   2   3     3928.50     3883.26     99.00 o 
   7   2   3     1479.12     1571.73     67.29 o 
   8   2   3      197.57      186.91     25.06 o 
   9   2   3     1198.29     1154.41     64.22 o 
  10   2   3      915.34      986.36     80.30 o 
  11   2   3       13.17      -15.77     21.84 o 
 -12   3   3      449.88      453.97     71.16 o 
 -11   3   3      464.06      440.84     49.12 o 
 -10   3   3     1141.19     1100.33     71.60 o 
  -9   3   3      353.33      331.66     37.76 o 
  -8   3   3      609.14      637.44     37.39 o 
  -7   3   3      936.82      891.85     35.20 o 
  -6   3   3     1245.15     1229.70     37.68 o 
  -5   3   3      513.99      529.26     22.46 o 
  -4   3   3     2305.76     2296.22     45.06 o 
  -3   3   3       11.59       28.38      4.66 o 
  -2   3   3     6783.00     6913.80    138.61 o 
  -1   3   3        2.22        0.41      5.16 o 
   0   3   3      186.64      199.16     10.52 o 
   1   3   3     5894.12     6031.70     78.25 o 
   2   3   3     7892.85     8287.18    123.01 o 
   3   3   3      758.64      686.24     36.61 o 
   4   3   3      583.88      563.26     34.43 o 
   5   3   3     1034.00     1094.07     43.09 o 
   6   3   3      202.30      220.53     24.38 o 
   7   3   3     2413.14     2360.26    135.67 o 
   8   3   3      241.85      189.22     28.54 o 
   9   3   3        9.08       -0.31     22.41 o 
  10   3   3      306.69      302.32     60.90 o 
  11   3   3      373.33      555.68     84.14 o 
 -12   4   3       60.71       25.05     29.16 o 
 -11   4   3      281.62      348.69     67.39 o 
 -10   4   3     1045.01     1075.29     69.96 o 
  -9   4   3      208.13      239.74     32.20 o 
  -8   4   3      896.95      977.87     58.18 o 
  -7   4   3     2069.49     2124.66     54.05 o 
  -6   4   3      522.09      485.46     23.80 o 
  -5   4   3     2101.30     2114.93     53.66 o 
  -4   4   3     8512.44     8370.18    107.82 o 
  -3   4   3     1843.90     1809.55     40.82 o 
  -2   4   3      382.94      358.37     35.34 o 
  -1   4   3     5241.60     4931.94    246.97 o 
   0   4   3     1039.46      970.47     26.49 o 
   1   4   3       23.20        4.10      3.69 o 
   2   4   3     4949.61     4949.90     89.89 o 
   3   4   3      882.72      481.92    433.04 o 
   4   4   3      122.68      137.60     18.57 o 
   5   4   3      733.29      769.45     52.63 o 
   6   4   3     1562.38     1545.96     65.11 o 
   7   4   3      817.13      828.04     51.30 o 
   8   4   3      729.15      801.84     51.48 o 
   9   4   3      810.98      998.98    103.42 o 
  10   4   3       25.54       28.57     22.05 o 
 -12   5   3      434.50      531.45     85.68 o 
 -11   5   3      264.54      278.73     57.95 o 
 -10   5   3     1391.52     1349.85    123.04 o 
  -9   5   3     2704.73     2910.64    166.93 o 
  -8   5   3       53.49       49.02     28.65 o 
  -7   5   3      924.29      938.79     52.46 o 
  -6   5   3     4901.30     4790.18    105.94 o 
  -5   5   3      237.57      226.20     21.15 o 
  -4   5   3     5788.83     5518.98     87.94 o 
  -3   5   3     7213.81     6831.46    103.38 o 
  -2   5   3      747.91      726.12     30.04 o 
  -1   5   3     2674.38     2545.44     49.69 o 
   0   5   3     3333.86     3033.89     78.12 o 
   1   5   3      145.50      184.29     16.19 o 
   2   5   3     3371.30     3452.61     80.00 o 
   3   5   3     3965.86     4051.72    136.42 o 
   4   5   3      692.62      723.88     45.52 o 
   5   5   3      796.92      783.81     45.75 o 
   6   5   3     5267.49     5371.34    124.65 o 
   7   5   3       34.82       27.47     11.61 o 
   8   5   3      693.74      824.68     52.34 o 
   9   5   3      603.95      615.88     84.16 o 
  10   5   3      598.06      566.19     85.73 o 
 -12   6   3      548.78      620.56     96.26 o 
 -11   6   3      181.56      176.46     50.37 o 
 -10   6   3       91.73       48.14     30.68 o 
  -9   6   3     3099.71     3207.57    177.45 o 
  -8   6   3      353.89      375.05     36.57 o 
  -7   6   3       24.90       14.10      9.08 o 
  -6   6   3     3001.69     2924.16    120.56 o 
  -5   6   3     2537.82     2507.16     99.18 o 
  -4   6   3     1347.87     1398.52     45.39 o 
  -3   6   3     5565.73     5507.20     83.67 o 
  -2   6   3      774.47      770.53     29.60 o 
  -1   6   3       92.22      102.03     12.21 o 
   0   6   3     3521.69     3657.44     97.12 o 
   1   6   3     1067.39     1128.41     61.21 o 
   2   6   3      250.48       73.08    102.99 o 
   3   6   3     1968.26     1953.40     99.95 o 
   4   6   3     1202.65     1332.01     90.85 o 
   5   6   3       77.85       83.87     17.18 o 
   6   6   3     4128.97     4228.92    114.73 o 
   7   6   3     1275.91     1360.27     67.00 o 
   8   6   3      358.46      356.09     64.36 o 
   9   6   3      279.48      292.38     60.63 o 
 -11   7   3      483.79      476.29     79.69 o 
 -10   7   3      492.15      488.14     76.47 o 
  -9   7   3      409.28      388.74     66.57 o 
  -8   7   3      465.47      565.06     71.28 o 
  -7   7   3       52.25       68.14     15.69 o 
  -6   7   3       81.85       82.57     16.12 o 
  -5   7   3     3528.78     3589.58     86.43 o 
  -4   7   3      432.51      373.76     24.58 o 
  -3   7   3      777.97      687.02     62.34 o 
  -2   7   3      890.63      937.64     37.43 o 
  -1   7   3     2905.08     3111.30     98.17 o 
   0   7   3       19.97       24.41     10.38 o 
   1   7   3     3384.12     3431.76    116.42 o 
   2   7   3     1272.10     1188.21     75.72 o 
   3   7   3       56.80       53.84     12.99 o 
   4   7   3     1151.94     1112.94     86.36 o 
   5   7   3     1446.25     1378.79     82.11 o 
   6   7   3      164.74      213.63     27.51 o 
   7   7   3     1564.72     1668.69    130.49 o 
   8   7   3        4.76       -3.54     11.39 o 
 -11   8   3      921.00      957.30    114.09 o 
 -10   8   3     2399.90     2530.48    172.60 o 
  -9   8   3       69.13       75.16     33.14 o 
  -8   8   3      989.73     1181.33    106.02 o 
  -7   8   3      192.65      200.37     44.70 o 
  -6   8   3      773.85      720.51     59.48 o 
  -5   8   3     1641.19     1669.72     58.26 o 
  -4   8   3     2929.83     2875.10     70.07 o 
  -3   8   3     1059.10     1083.07     43.55 o 
  -2   8   3      202.72      214.48     20.26 o 
  -1   8   3      414.84      380.57     35.64 o 
   0   8   3      916.31      898.27     58.47 o 
   1   8   3     2685.67     2700.93    111.23 o 
   2   8   3      805.16      824.57     67.17 o 
   3   8   3     1173.16     1145.85     84.96 o 
   4   8   3        3.86       -3.84      9.94 o 
   5   8   3      826.50      890.79     86.17 o 
   6   8   3      269.42      397.45     62.91 o 
   7   8   3      494.47      516.70     75.53 o 
 -10   9   3      969.55      951.20    109.26 o 
  -9   9   3     1118.09     1099.90    109.91 o 
  -8   9   3       32.91       16.38     20.41 o 
  -7   9   3      451.39      495.62     66.92 o 
  -6   9   3     2409.09     2139.92    131.37 o 
  -5   9   3      100.42      145.80     35.06 o 
  -4   9   3     5279.93     5274.08    117.42 o 
  -3   9   3      588.76      590.62     34.97 o 
  -2   9   3        0.42       -3.28      6.62 o 
  -1   9   3     2069.60     2033.06    139.61 o 
   0   9   3     4808.61     4741.44    113.34 o 
   1   9   3       57.16       54.68     18.93 o 
   2   9   3      920.70      910.26     74.81 o 
   3   9   3     2187.31     2145.70    122.58 o 
   4   9   3      452.25      535.80     66.77 o 
   5   9   3     1320.41     1340.95    110.40 o 
   6   9   3     1128.91     1278.18    115.36 o 
  -9  10   3      579.58      520.53     79.04 o 
  -8  10   3      120.76      100.01     34.16 o 
  -7  10   3       22.14       19.81     20.95 o 
  -6  10   3     1542.69     1787.55    126.11 o 
  -5  10   3     1777.26     1786.88    123.67 o 
  -4  10   3      561.01      523.82     66.09 o 
  -3  10   3     3170.84     3346.56     87.27 o 
  -2  10   3      474.10      520.27     35.98 o 
  -1  10   3      133.15       91.06     29.62 o 
   0  10   3     1694.24     1817.14    117.63 o 
   1  10   3      369.88      405.81     48.68 o 
   2  10   3       93.37       56.31     22.75 o 
   3  10   3        4.22        7.58     12.64 o 
   4  10   3     2948.79     3086.70    163.59 o 
   5  10   3      320.20      322.57     56.81 o 
  -8  11   3      674.98      606.58     83.57 o 
  -7  11   3      472.41      443.01     68.78 o 
  -6  11   3      205.42      183.28     46.48 o 
  -5  11   3      982.97      912.09     92.49 o 
  -4  11   3      242.26      221.06     46.21 o 
  -3  11   3       15.61       -6.97     17.63 o 
  -2  11   3     1016.15      968.23     93.13 o 
  -1  11   3      239.74      283.92     52.35 o 
   0  11   3      419.07      448.06     66.58 o 
   1  11   3      799.61      770.38     87.57 o 
  -6  12   3      123.50      155.52     42.08 o 
  -5  12   3      599.68      580.49     78.50 o 
  -4  12   3      292.31      360.13     61.73 o 
  -3  12   3      630.13      585.22     77.49 o 
  -2  12   3       43.38       33.68     24.37 o 
  -1  12   3     1236.21     1467.32    122.14 o 
   0  12   3      124.83       40.38     25.26 o 
   1  12   3      193.51      118.88     39.09 o 
  -1 -12   4      501.88      523.63     64.37 o 
   0 -12   4      402.57      388.89     62.08 o 
   1 -12   4     3365.83     3316.93    125.07 o 
   2 -12   4      214.59      180.05     29.71 o 
   3 -12   4      314.60      279.66     51.03 o 
   4 -12   4      547.68      489.74     67.04 o 
   5 -12   4      999.64     1110.20    100.20 o 
  -4 -11   4      371.70      381.77     68.34 o 
  -3 -11   4      122.14      198.84     48.10 o 
  -2 -11   4      164.86      141.89     40.11 o 
  -1 -11   4      834.87      741.79     86.12 o 
   0 -11   4       66.44       52.72     16.81 o 
   1 -11   4     3560.60     3429.56    119.77 o 
   2 -11   4      861.87      839.33     80.50 o 
   3 -11   4      214.82      207.77     42.15 o 
   4 -11   4      792.03      757.48     77.63 o 
   5 -11   4     1846.63     1804.16    120.78 o 
   6 -11   4        4.70       49.98     24.57 o 
   7 -11   4     1223.11     1176.03    104.95 o 
  -5 -10   4      466.61      488.34     78.50 o 
  -4 -10   4     1206.64     1224.23    115.89 o 
  -3 -10   4       17.98       -1.71     19.83 o 
  -2 -10   4       19.98       68.25     29.10 o 
  -1 -10   4      967.91      941.20     92.55 o 
   0 -10   4      926.04      807.98     83.37 o 
   1 -10   4      743.20      760.87     53.53 o 
   2 -10   4     1749.84     1893.16    112.54 o 
   3 -10   4       45.57       39.74     17.41 o 
   4 -10   4       70.35       56.61     23.19 o 
   5 -10   4     1085.93     1173.96     92.66 o 
   6 -10   4      114.87      107.10     31.23 o 
   7 -10   4      323.32      331.39     54.28 o 
   8 -10   4      433.10      533.19     73.88 o 
  -7  -9   4        3.01       19.31     16.34 o 
  -6  -9   4     1591.69     1462.03    133.03 o 
  -5  -9   4      473.22      402.11     68.90 o 
  -4  -9   4     1577.77     1425.35    119.59 o 
  -3  -9   4      400.81      382.11     60.03 o 
  -2  -9   4      655.77      530.48     68.73 o 
  -1  -9   4      268.71      235.90     44.85 o 
   0  -9   4     1724.37     1790.52    116.66 o 
   1  -9   4       67.47       81.51     23.80 o 
   2  -9   4      552.00      564.96     57.56 o 
   3  -9   4      805.53      754.77     66.72 o 
   4  -9   4      188.10      164.50     32.93 o 
   5  -9   4       86.38       86.69     27.40 o 
   6  -9   4     1282.93     1191.34     92.13 o 
   7  -9   4       52.99       63.00     26.15 o 
   8  -9   4       16.20        3.24     17.29 o 
   9  -9   4      370.11      416.68     67.25 o 
  -8  -8   4      431.61      295.85     63.53 o 
  -7  -8   4       96.86      103.11     34.76 o 
  -6  -8   4     1256.64     1252.83    118.02 o 
  -5  -8   4     4736.03     4675.43    215.82 o 
  -4  -8   4       70.81      106.54     38.07 o 
  -3  -8   4      610.22      562.98     38.54 o 
  -2  -8   4     1240.20     1230.80     58.87 o 
  -1  -8   4     1336.80     1229.61     59.54 o 
   1  -8   4     3486.06     3590.59    134.85 o 
   2  -8   4     1107.54      986.70     70.17 o 
   3  -8   4      159.12      205.72     33.56 o 
   4  -8   4     3203.76     3085.49     99.28 o 
   5  -8   4      150.07      169.62     25.57 o 
   6  -8   4      855.32      859.97     57.62 o 
   7  -8   4     2536.93     2614.37    105.83 o 
   8  -8   4     1021.05     1043.28     70.36 o 
   9  -8   4      448.37      416.85     48.41 o 
  10  -8   4      960.18     1023.71    106.98 o 
  -9  -7   4      136.40       99.84     39.97 o 
  -8  -7   4      846.40      819.50    101.50 o 
  -7  -7   4      469.41      542.99     78.13 o 
  -6  -7   4       17.72       20.55     19.87 o 
  -5  -7   4     2282.45     2219.83    142.34 o 
  -4  -7   4      727.84      741.94     43.26 o 
  -3  -7   4      549.49      576.72     35.71 o 
  -2  -7   4     1481.39     1471.63     59.70 o 
  -1  -7   4     3206.13     3200.04    119.94 o 
   0  -7   4      410.15      368.15     42.15 o 
   1  -7   4     2761.90     2788.56     80.82 o 
   2  -7   4     1811.08     1845.76     67.87 o 
   3  -7   4       17.83       13.91     10.05 o 
   4  -7   4     3019.99     2984.26     92.09 o 
   5  -7   4     3050.08     2983.62     96.56 o 
   6  -7   4      201.83      211.00     28.84 o 
   7  -7   4      479.43      523.61     53.37 o 
   8  -7   4     2655.29     2730.87    110.23 o 
   9  -7   4       69.53       92.50     24.77 o 
  10  -7   4     1600.65     1547.19    118.87 o 
  -9  -6   4        2.16       29.15     24.36 o 
  -8  -6   4      118.61       70.15     31.61 o 
  -7  -6   4     1281.22     1348.55    117.90 o 
  -6  -6   4      204.64      274.18     51.67 o 
  -5  -6   4      845.43      794.68     81.14 o 
  -4  -6   4      555.77      568.30     27.08 o 
  -3  -6   4     1041.28     1043.86     43.41 o 
  -2  -6   4      568.76      589.87     34.64 o 
  -1  -6   4     5056.94     4977.78    103.40 o 
   0  -6   4     1403.02      566.99    717.83 o 
   1  -6   4     2946.53     2959.71     85.93 o 
   2  -6   4     1463.62     1468.84     55.04 o 
   3  -6   4     1180.43     1166.76     51.50 o 
   4  -6   4     1402.53     1318.31     57.47 o 
   5  -6   4     3630.96     3503.23     99.60 o 
   6  -6   4      373.22      372.00     36.76 o 
   7  -6   4        3.26        6.85     10.44 o 
   8  -6   4     1129.46     1200.20     71.44 o 
   9  -6   4     1008.78      923.53     66.19 o 
  10  -6   4      622.90      642.00     58.56 o 
  11  -6   4      986.07     1102.57     80.77 o 
 -10  -5   4      766.18      751.92     97.76 o 
  -9  -5   4      229.36      257.23     55.71 o 
  -8  -5   4      614.78      684.80     85.24 o 
  -7  -5   4     1080.66     1114.16    101.62 o 
  -6  -5   4     2032.56     1742.09    120.49 o 
  -5  -5   4       16.63      -10.03     13.60 o 
  -4  -5   4     1111.62     1050.88     27.33 o 
  -3  -5   4     1035.54     1101.73     72.45 o 
  -2  -5   4     3024.56     2902.62     70.07 o 
  -1  -5   4      344.57      329.34     23.21 o 
   0  -5   4     1982.06     2017.52     60.60 o 
   1  -5   4      493.11      509.78     35.07 o 
   2  -5   4      240.30      269.61     21.96 o 
   3  -5   4     2897.19     2895.31     82.06 o 
   4  -5   4      173.66      186.12     24.41 o 
   5  -5   4      463.96      427.26     34.31 o 
   6  -5   4      143.73      111.79     28.23 o 
   7  -5   4       32.49       41.77     15.45 o 
   8  -5   4      140.87      106.35     22.59 o 
   9  -5   4     3114.23     2975.39    114.39 o 
  10  -5   4      139.83      115.82     25.45 o 
  11  -5   4       75.90       71.55     33.52 o 
 -11  -4   4     1551.71     1564.67    142.85 o 
 -10  -4   4       54.81       96.85     37.02 o 
  -9  -4   4      208.63      238.36     51.55 o 
  -8  -4   4     2026.51     2078.28    140.20 o 
  -7  -4   4      763.52      737.64     80.03 o 
  -6  -4   4     3261.10     3105.26    153.57 o 
  -5  -4   4     2744.48     2615.91    131.99 o 
  -4  -4   4       75.07       84.94     24.13 o 
  -3  -4   4     2613.64     2562.28     51.34 o 
  -2  -4   4     4827.65     4808.73     88.86 o 
  -1  -4   4      891.55     1084.13     37.29 o 
   0  -4   4     4820.42     5075.76    112.88 o 
   1  -4   4     4678.96     4654.07     66.30 o 
   2  -4   4     1817.98     1838.62     50.57 o 
   3  -4   4     2716.24     2824.07     52.05 o 
   4  -4   4     7741.47     7938.03     95.79 o 
   5  -4   4       12.55       13.18      6.12 o 
   6  -4   4     1051.31     1070.27     55.57 o 
   7  -4   4     2231.20     2120.35     64.30 o 
   8  -4   4      648.16      530.52     44.84 o 
   9  -4   4      173.45      180.79     41.60 o 
  10  -4   4     1150.86     1088.93    101.24 o 
  11  -4   4       21.71       15.62     18.17 o 
 -11  -3   4     1729.96     1873.35    152.42 o 
 -10  -3   4       27.61       28.82     21.70 o 
  -9  -3   4      148.61      174.10     44.01 o 
  -8  -3   4     1483.14     1403.35    111.64 o 
  -7  -3   4     1771.73     1903.00    122.64 o 
  -6  -3   4      431.57      392.24     52.37 o 
  -5  -3   4     4803.44     4731.94    179.08 o 
  -4  -3   4     4420.36     4566.90    164.86 o 
  -3  -3   4       34.45       41.80     15.41 o 
  -2  -3   4     9853.81     9879.01     98.88 o 
  -1  -3   4     8264.98     8334.83     93.43 o 
   0  -3   4     1762.29     1817.02     48.41 o 
   1  -3   4     2487.49     2452.90     41.64 o 
   2  -3   4     5762.63     5778.97    205.95 o 
   3  -3   4       39.40       33.61      5.81 o 
   4  -3   4     6032.29     5891.42     78.96 o 
   5  -3   4     2343.67     2302.06     45.10 o 
   6  -3   4       28.64       30.85      8.74 o 
   7  -3   4     4215.14     4175.58     88.72 o 
   8  -3   4     3942.22     3801.19    164.60 o 
   9  -3   4        7.10       32.73     21.34 o 
  10  -3   4     1801.62     1763.39    124.56 o 
  11  -3   4      960.66      955.84     96.40 o 
 -11  -2   4     1101.05     1126.36    114.68 o 
 -10  -2   4      850.45      895.32     97.27 o 
  -9  -2   4       35.67       41.48     22.59 o 
  -8  -2   4       67.39       63.12     23.37 o 
  -7  -2   4     2241.58     2017.14    120.49 o 
  -6  -2   4       78.05       65.78     21.51 o 
  -5  -2   4        5.44        7.67      5.82 o 
  -4  -2   4     3812.02     3962.23    269.28 o 
  -3  -2   4     1582.47     1491.01     40.44 o 
  -2  -2   4     1770.37     1735.99     28.04 o 
  -1  -2   4     5176.16     4991.87     67.65 o 
   0  -2   4     2180.38     2236.19     51.11 o 
   1  -2   4     2668.90     2733.94     37.41 o 
   2  -2   4     7970.45     8012.25    102.35 o 
   3  -2   4     2271.26     2345.66     41.07 o 
   4  -2   4      701.49      586.89     22.11 o 
   5  -2   4     2013.23     2013.64     53.52 o 
   6  -2   4     1383.14     1447.45     63.48 o 
   7  -2   4        3.27       11.72     11.89 o 
   8  -2   4     3277.77     3212.08    147.34 o 
   9  -2   4      615.23      632.66     69.68 o 
  10  -2   4      433.84      424.17     60.55 o 
  11  -2   4     1154.71     1129.50    101.25 o 
 -12  -1   4      415.64      457.40     77.13 o 
 -11  -1   4       71.53       75.17     30.74 o 
 -10  -1   4      942.30      974.16     98.30 o 
  -9  -1   4      503.51      520.07     68.70 o 
  -8  -1   4       28.61       25.12      5.71 o 
  -7  -1   4     2270.14     2262.70     45.54 o 
  -6  -1   4     2234.69     2157.70     51.51 o 
  -5  -1   4        1.44        3.33      2.17 o 
  -4  -1   4      109.76      104.81     12.34 o 
  -3  -1   4     4493.06     4607.67     50.89 o 
  -2  -1   4       14.05        9.18      3.49 o 
  -1  -1   4     1183.36     1165.77     30.69 o 
   0  -1   4     1798.18     1755.32     44.79 o 
   1  -1   4     5154.11     5621.13    123.11 o 
   2  -1   4     1291.87     1302.55     31.73 o 
   3  -1   4      772.19      732.05     30.79 o 
   4  -1   4      310.93      370.34     21.37 o 
   5  -1   4       20.34       12.87      6.90 o 
   6  -1   4     1451.01     1519.76     86.18 o 
   7  -1   4      956.07      971.09     52.58 o 
   8  -1   4      385.16      371.69     50.09 o 
   9  -1   4      558.08      604.38     65.57 o 
  10  -1   4      428.85      458.05     61.36 o 
  11  -1   4       91.22      132.07     35.03 o 
 -12   0   4      835.45      900.88    103.98 o 
 -11   0   4      524.14      535.79     76.85 o 
 -10   0   4       81.04       95.60     33.97 o 
  -9   0   4     2083.59     1995.48     64.04 o 
  -8   0   4     3796.37     3919.06     85.12 o 
  -7   0   4      217.59      221.53     19.76 o 
  -6   0   4     1298.48     1328.43     33.17 o 
  -5   0   4     5355.60     5368.24     62.34 o 
  -4   0   4      607.87      723.69     26.07 o 
  -3   0   4    12144.08    12333.77    228.95 o 
  -2   0   4     6315.01     6357.55    102.82 o 
  -1   0   4      673.34      683.42     21.23 o 
   0   0   4      776.68      743.40     23.06 o 
   2   0   4     1398.48     1421.75     77.36 o 
   3   0   4    15399.55    16298.88    113.71 o 
   4   0   4     3347.07     3449.27     65.65 o 
   5   0   4      812.51      810.59     48.01 o 
   6   0   4      533.47      518.99     30.79 o 
   7   0   4     3091.93     3044.65     96.93 o 
   8   0   4        0.43       -4.20     16.82 o 
   9   0   4      250.97      265.59     44.42 o 
  10   0   4      702.89      782.62     76.96 o 
  11   0   4      780.39      931.74     86.59 o 
 -12   1   4      877.97      828.71     98.29 o 
 -11   1   4      984.61     1189.50    110.11 o 
 -10   1   4      916.71      960.31     93.30 o 
  -9   1   4     1306.04     1173.92     55.35 o 
  -8   1   4     2403.25     2285.46     88.19 o 
  -7   1   4      773.67      788.21     31.79 o 
  -6   1   4       42.38       31.40      7.83 o 
  -5   1   4     2162.71     2017.02     43.50 o 
  -4   1   4    13749.41    14061.36    135.01 o 
  -3   1   4     3885.26     4038.04     50.72 o 
  -2   1   4     9208.26     9123.59     76.77 o 
  -1   1   4      860.93      815.82     25.72 o 
   0   1   4      115.49      102.18     11.85 o 
   1   1   4    10096.59     9814.43    140.38 o 
   2   1   4     5792.30     5796.37    100.06 o 
   3   1   4        8.89       19.86      6.34 o 
   4   1   4     5133.11     5424.75    106.20 o 
   5   1   4     3663.85     3628.43     79.10 o 
   6   1   4      463.40      468.66     29.83 o 
   7   1   4     4375.46     4382.61    166.68 o 
   8   1   4     1375.49     1373.58     69.15 o 
   9   1   4       52.98       60.12     17.35 o 
  10   1   4      129.78      109.94     22.41 o 
 -12   2   4       17.19       -0.35     17.42 o 
 -11   2   4      636.97      571.63     75.62 o 
 -10   2   4     1996.68     1875.11     94.09 o 
  -9   2   4      318.11      311.67     32.15 o 
  -8   2   4     2166.68     2233.20     66.64 o 
  -7   2   4      942.37      929.43     35.47 o 
  -6   2   4      109.98      106.71     11.64 o 
  -5   2   4      126.86      124.71     11.25 o 
  -4   2   4    14176.40    14350.51    117.98 o 
  -3   2   4     4419.92     4658.30     50.81 o 
  -2   2   4     2975.29     2967.16     40.42 o 
  -1   2   4     5366.91     5302.01     75.45 o 
   0   2   4      604.50      578.19     25.20 o 
   1   2   4     4933.73     5291.39    104.37 o 
   2   2   4    13040.98    12893.61    135.60 o 
   3   2   4       38.34       39.49      9.15 o 
   4   2   4      522.89      482.97     32.73 o 
   5   2   4     1129.37     1135.79     44.53 o 
   6   2   4     1477.85     1438.37     63.63 o 
   7   2   4     1749.77     1719.26     73.60 o 
   8   2   4     4959.96     4788.94    128.57 o 
   9   2   4      631.93      639.03     49.99 o 
  10   2   4       49.13       53.77     17.09 o 
  11   2   4     1045.88     1201.20    121.61 o 
 -12   3   4      389.58      394.50     65.43 o 
 -11   3   4      167.67      190.06     33.92 o 
 -10   3   4       20.55        9.29     21.61 o 
  -9   3   4     1262.62     1337.44     73.57 o 
  -8   3   4       15.57       33.30     18.36 o 
  -7   3   4        8.21        0.95      3.97 o 
  -6   3   4      754.56      806.67     32.49 o 
  -5   3   4      923.96      889.19     32.31 o 
  -4   3   4      527.76      445.05     25.16 o 
  -3   3   4     7063.29     7296.20     57.11 o 
  -2   3   4     1522.42     1638.54     49.92 o 
  -1   3   4        3.66        8.04      7.52 o 
   0   3   4     7328.73     7505.35     96.64 o 
   1   3   4     1904.43     2012.85     46.18 o 
   2   3   4     2215.38     2179.84     57.49 o 
   3   3   4     1445.78     1522.26     44.98 o 
   4   3   4      546.84      564.06     35.98 o 
   5   3   4      148.17      152.52     20.69 o 
   6   3   4     1975.64     1967.70     75.16 o 
   7   3   4      884.95      873.56     53.05 o 
   8   3   4      282.15      289.49     92.34 o 
   9   3   4      655.86      675.63     51.56 o 
  10   3   4      567.69      471.33     73.85 o 
 -12   4   4      357.86      360.27     46.48 o 
 -11   4   4      605.73      595.58     55.71 o 
 -10   4   4       12.69       -1.82     12.43 o 
  -9   4   4     4027.78     4071.14    126.62 o 
  -8   4   4     1897.89     1912.84     63.97 o 
  -7   4   4      138.21      116.63     13.29 o 
  -6   4   4     1206.53     1220.89     37.07 o 
  -5   4   4     4891.56     4719.79     77.70 o 
  -4   4   4      192.68      210.84     16.89 o 
  -3   4   4     5073.34     4637.16    334.92 o 
  -2   4   4     2580.46     2690.85     98.21 o 
  -1   4   4      331.96      254.43     29.72 o 
   0   4   4        4.01       23.84      8.15 o 
   1   4   4     2471.41     2472.03     54.19 o 
   2   4   4       14.71        7.60      4.57 o 
   3   4   4     1085.50      357.92    503.28 o 
   4   4   4     1359.67     1367.01     57.43 o 
   5   4   4     1686.24     1692.71     67.73 o 
   6   4   4     1873.51     1842.80     74.34 o 
   7   4   4      614.90      640.28     57.54 o 
   8   4   4       58.38       66.61     16.73 o 
   9   4   4       24.73       -8.90     21.03 o 
  10   4   4      866.76      844.35    102.85 o 
 -12   5   4      235.98      253.50     61.90 o 
 -11   5   4     1399.47     1520.77    138.42 o 
 -10   5   4     1503.65     1655.55    137.94 o 
  -9   5   4     1452.93     1647.09    127.73 o 
  -8   5   4     3129.70     3190.24    104.26 o 
  -7   5   4      780.89      727.86     45.77 o 
  -6   5   4       38.58       41.18     17.57 o 
  -5   5   4     7578.51     7486.00    124.89 o 
  -4   5   4     1326.61     1235.71     37.89 o 
  -3   5   4     1123.15     1041.11     68.27 o 
  -2   5   4     6623.08     6643.94    166.35 o 
  -1   5   4     3627.90     3308.82     59.03 o 
   0   5   4       65.59       66.13     11.23 o 
   1   5   4     6714.23     6490.01    209.37 o 
   2   5   4     3231.56     3362.23     78.60 o 
   3   5   4       54.29       45.75     16.45 o 
   4   5   4     1684.28     1861.45     72.34 o 
   5   5   4     2870.33     2876.85    208.01 o 
   6   5   4       15.85        6.19     18.41 o 
   7   5   4     2070.92     2125.06     85.42 o 
   8   5   4      177.46      221.70     60.17 o 
   9   5   4       68.25       81.07     32.57 o 
 -12   6   4      196.04      156.23     54.30 o 
 -11   6   4      794.46      721.68     98.83 o 
 -10   6   4     1380.99     1749.61    141.71 o 
  -9   6   4        0.45        0.42     17.37 o 
  -8   6   4     2042.17     2078.35    121.21 o 
  -7   6   4      501.88      478.16     36.46 o 
  -6   6   4     1351.15     1377.12     55.17 o 
  -5   6   4     1838.35     1780.09     56.72 o 
  -4   6   4     6317.61     6008.10    144.06 o 
  -3   6   4      428.53      421.79     47.57 o 
  -2   6   4     1165.82     1188.58     75.93 o 
  -1   6   4     5381.02     5364.29     73.68 o 
   0   6   4     1025.98      966.27     46.16 o 
   1   6   4     5026.33     5084.20    146.79 o 
   2   6   4     3159.35     2325.36   1044.58 o 
   3   6   4      812.89      789.86     63.57 o 
   4   6   4      417.72      432.64     52.04 o 
   5   6   4     4648.70     4444.70    117.39 o 
   6   6   4      786.58      721.39     49.90 o 
   7   6   4     1051.61     1035.78     61.43 o 
   8   6   4     1114.14     1336.38    119.85 o 
   9   6   4      999.10     1061.20    113.44 o 
 -11   7   4        2.74      -10.43     19.41 o 
 -10   7   4      852.54     1035.17    111.63 o 
  -9   7   4      269.86      313.18     57.52 o 
  -8   7   4       64.10       74.91     31.76 o 
  -7   7   4      195.71      184.82     22.82 o 
  -6   7   4      294.10      303.25     34.06 o 
  -5   7   4       30.88       31.82      8.21 o 
  -4   7   4     1628.09     1600.98     42.13 o 
  -3   7   4     1299.12     1193.75     20.85 o 
  -2   7   4     1072.42     1005.68     30.32 o 
  -1   7   4      796.20      821.12     33.69 o 
   0   7   4     2088.70     2076.56     75.48 o 
   1   7   4      323.21      271.22     31.87 o 
   2   7   4     2192.50     2200.49     91.53 o 
   3   7   4      740.31      784.98     46.91 o 
   4   7   4     1459.74     1357.77     95.61 o 
   5   7   4      204.47      225.68     28.35 o 
   6   7   4     1062.30     1084.68     62.37 o 
   7   7   4        8.06       12.70     15.46 o 
   8   7   4      160.16      215.32     50.79 o 
 -11   8   4     1462.21     1552.08    144.29 o 
 -10   8   4       57.10       67.40     38.42 o 
  -9   8   4     1115.25     1166.76    111.51 o 
  -8   8   4      621.13      646.57     79.39 o 
  -7   8   4      851.65      818.86     84.47 o 
  -6   8   4      968.74      881.11     82.23 o 
  -5   8   4     3920.09     3737.24     76.40 o 
  -4   8   4       22.96       26.86      4.57 o 
  -3   8   4      380.59      362.67     13.89 o 
  -2   8   4     2159.61     2184.33     53.00 o 
  -1   8   4      164.94      159.76     21.15 o 
   0   8   4     1270.49     1248.05     57.53 o 
   1   8   4      619.95      668.56     52.93 o 
   2   8   4        0.53       -9.62      9.62 o 
   3   8   4        4.42       11.14     13.09 o 
   4   8   4     1219.96     1400.29    100.35 o 
   5   8   4        7.33       19.95     10.89 o 
   6   8   4      638.26      645.27     71.83 o 
   7   8   4      375.33      320.89     59.77 o 
 -10   9   4      299.50      229.06     56.29 o 
  -9   9   4      410.43      364.64     66.42 o 
  -8   9   4     2200.51     2129.76    145.16 o 
  -7   9   4      887.15     1052.74     97.63 o 
  -6   9   4        0.52       -9.78     17.57 o 
  -5   9   4     4333.60     4232.17     80.93 o 
  -4   9   4     1073.58     1032.68     82.79 o 
  -3   9   4       10.03        4.52      3.61 o 
  -2   9   4     1296.86     1336.56     46.57 o 
  -1   9   4     3108.90     3267.07    144.17 o 
   0   9   4      192.74      197.11     31.81 o 
   1   9   4     1101.23     1211.26     75.13 o 
   2   9   4     1179.89     1156.01     81.24 o 
   3   9   4      340.64      338.97     47.85 o 
   4   9   4      956.79     1089.05     91.84 o 
   5   9   4     1852.52     1997.02    133.84 o 
   6   9   4       33.35       25.33     21.32 o 
  -9  10   4       82.23       33.34     27.39 o 
  -8  10   4      760.14      726.99     88.58 o 
  -7  10   4     1439.01     1582.66    124.19 o 
  -6  10   4       16.06       40.39     25.84 o 
  -5  10   4     2363.99     2292.52    140.70 o 
  -4  10   4     1723.97     1686.34    118.29 o 
  -3  10   4        1.36       23.45     19.26 o 
  -2  10   4      787.75      846.18     83.33 o 
  -1  10   4     3758.13     3816.46    176.52 o 
   0  10   4      282.96      325.53     35.76 o 
   1  10   4      890.91      785.32     64.00 o 
   2  10   4     1465.52     1493.26     96.07 o 
   3  10   4     1004.15      911.54     81.28 o 
   4  10   4      251.95      290.80     50.93 o 
   5  10   4     1154.77     1276.65    110.33 o 
  -8  11   4      213.59      216.23     52.21 o 
  -7  11   4       99.17      139.68     41.83 o 
  -6  11   4      103.63      177.61     43.86 o 
  -5  11   4      198.05      170.97     41.07 o 
  -4  11   4     1196.41     1329.80    110.75 o 
  -3  11   4      936.36      898.42     91.15 o 
  -2  11   4      309.20      314.06     55.46 o 
  -1  11   4     1119.78     1080.27    100.38 o 
   0  11   4      388.44      414.99     64.05 o 
   1  11   4      229.85      152.75     42.53 o 
  -6  12   4      222.54      215.71     50.87 o 
  -5  12   4      223.29      262.15     53.27 o 
  -4  12   4      612.34      497.54     72.39 o 
  -3  12   4      829.64      901.86     95.89 o 
  -2  12   4     1412.94     1550.96    125.23 o 
  -1  12   4       16.30       23.22     20.53 o 
   0  12   4      381.64      454.97     71.04 o 
   1  12   4      243.27      287.17     58.91 o 
  -1 -12   5     1193.98     1258.78     82.52 o 
   0 -12   5     1091.25     1158.85     76.85 o 
   1 -12   5        0.29       -5.65     12.83 o 
   2 -12   5     1703.27     1640.35     87.74 o 
   3 -12   5      757.13      838.09     85.04 o 
   4 -12   5      415.02      404.09     60.17 o 
  -3 -11   5      751.13      636.75     86.38 o 
  -2 -11   5      400.48      327.40     62.02 o 
  -1 -11   5      122.57      126.30     40.62 o 
   0 -11   5     2455.63     2386.87    103.57 o 
   1 -11   5      275.63      255.84     33.93 o 
   2 -11   5      383.77      449.72     59.00 o 
   3 -11   5     1170.00     1194.27     94.52 o 
   4 -11   5      459.69      434.72     57.90 o 
   5 -11   5      102.93       98.99     31.06 o 
   6 -11   5     1583.28     1549.88    113.89 o 
   7 -11   5      276.41      327.49     55.47 o 
  -5 -10   5     1164.52     1138.91    119.53 o 
  -4 -10   5      151.79      138.56     43.87 o 
  -3 -10   5      274.02      300.56     58.35 o 
  -2 -10   5      285.56      380.70     63.52 o 
  -1 -10   5      163.03      133.19     38.90 o 
   0 -10   5     1422.13     1476.76     76.79 o 
   1 -10   5      448.88      453.37     56.19 o 
   2 -10   5       39.21       38.69     17.87 o 
   3 -10   5      827.39      848.78     74.87 o 
   4 -10   5      776.80      902.21     77.89 o 
   5 -10   5       19.06       37.35     19.57 o 
   6 -10   5     1367.04     1505.87    106.83 o 
   7 -10   5      726.54      687.67     77.22 o 
   8 -10   5      307.94      294.55     54.96 o 
  -6  -9   5        0.71       35.29     23.94 o 
  -5  -9   5     2016.30     2247.14    159.09 o 
  -4  -9   5      455.86      363.76     62.57 o 
  -3  -9   5        0.15       13.83     21.17 o 
  -2  -9   5       15.32       25.83     19.63 o 
  -1  -9   5     1096.85      908.31     87.91 o 
   0  -9   5       20.19        5.05     14.31 o 
   1  -9   5     1220.76     1173.23     83.05 o 
   2  -9   5     1834.71     1904.65    103.74 o 
   3  -9   5      377.77      418.56     49.47 o 
   4  -9   5     1025.58      963.16     75.15 o 
   5  -9   5      432.54      436.97     53.58 o 
   6  -9   5      202.00      183.48     31.01 o 
   7  -9   5      305.40      295.45     37.79 o 
   8  -9   5      353.94      346.40     55.40 o 
   9  -9   5       97.65      147.13     41.06 o 
  -8  -8   5        1.89       34.30     27.32 o 
  -7  -8   5      632.73      727.94     96.73 o 
  -6  -8   5     1113.84     1108.53    112.33 o 
  -5  -8   5      243.89      259.95     54.19 o 
  -4  -8   5     1172.52     1230.50    107.90 o 
  -3  -8   5     1489.96     1523.32    115.91 o 
  -2  -8   5       13.69        9.96     20.40 o 
  -1  -8   5     2275.20     2104.05     79.77 o 
   1  -8   5       31.87       22.12     12.97 o 
   2  -8   5     1227.69     1238.20     77.22 o 
   3  -8   5     4793.39     4789.62    119.77 o 
   4  -8   5       31.43        7.77     19.84 o 
   5  -8   5      850.82      970.23     58.15 o 
   6  -8   5     1002.25     1025.06     99.26 o 
   7  -8   5        9.88       -4.97     20.97 o 
   8  -8   5      218.91      190.32     32.11 o 
   9  -8   5      903.24     1002.35     74.02 o 
  10  -8   5        5.12      -13.33     15.32 o 
  -8  -7   5       67.59       58.67     30.87 o 
  -7  -7   5     1010.99     1059.67    109.75 o 
  -6  -7   5     2950.01     3166.21    179.95 o 
  -5  -7   5      946.74      979.63     95.49 o 
  -4  -7   5     1050.24     1011.58     57.50 o 
  -3  -7   5     2358.68     2367.06     73.03 o 
  -2  -7   5     2917.89     2711.47     94.47 o 
  -1  -7   5     1480.20     1381.67     60.72 o 
   0  -7   5     4829.04     5019.59    156.64 o 
   1  -7   5      542.14      512.03     35.73 o 
   2  -7   5       23.02       10.17      7.52 o 
   3  -7   5     5869.23     5848.15    123.02 o 
   4  -7   5       75.68       72.99     15.91 o 
   5  -7   5     1670.87     1681.76     72.49 o 
   6  -7   5     2241.13     2247.94    109.59 o 
   7  -7   5     2732.78     2632.45    102.47 o 
   8  -7   5       36.19       44.42     17.39 o 
   9  -7   5     2474.33     2542.81    112.22 o 
  10  -7   5      576.13      612.90     58.42 o 
  -9  -6   5       64.19       39.48     28.10 o 
  -8  -6   5      967.81     1051.69    109.50 o 
  -7  -6   5       38.10       34.65     19.97 o 
  -6  -6   5      239.72      195.14     42.29 o 
  -5  -6   5      135.27       94.39     31.18 o 
  -4  -6   5       17.24       14.56      5.41 o 
  -3  -6   5     2899.85     2813.19     80.34 o 
  -2  -6   5     1177.47     1105.98     73.04 o 
  -1  -6   5        0.98       -5.44      5.44 o 
   0  -6   5     2863.27     2757.28    109.27 o 
   1  -6   5     1988.38     2085.82     78.04 o 
   2  -6   5      616.81      589.24     30.13 o 
   3  -6   5     2068.26     2231.39     70.36 o 
   4  -6   5     8535.91     8710.09    146.22 o 
   5  -6   5       46.39       54.84     14.45 o 
   6  -6   5       67.20       55.92     16.08 o 
   7  -6   5     2414.45     2378.68     94.20 o 
   8  -6   5      940.78      870.31     61.37 o 
   9  -6   5      827.13      948.89     67.18 o 
  10  -6   5     1252.87     1358.71     84.37 o 
  11  -6   5      140.30      128.78     42.00 o 
 -10  -5   5      212.65      258.09     58.73 o 
  -9  -5   5       52.83       90.70     34.56 o 
  -8  -5   5     1210.51     1226.41    114.48 o 
  -7  -5   5      306.27      325.35     55.52 o 
  -6  -5   5     1051.40     1072.41     96.43 o 
  -5  -5   5      690.73      709.61     73.91 o 
  -4  -5   5     2375.89     2544.77    132.64 o 
  -3  -5   5      319.45      313.01     22.36 o 
  -2  -5   5     2434.90     2339.86     51.79 o 
  -1  -5   5       27.44       17.31      6.94 o 
   0  -5   5      139.31      136.51     16.43 o 
   1  -5   5      335.31      366.79     24.37 o 
   2  -5   5     1721.41     1834.47     55.43 o 
   3  -5   5      120.04      126.73     14.26 o 
   4  -5   5     1374.46     1417.64     55.66 o 
   5  -5   5       15.32       11.27      5.25 o 
   6  -5   5      324.53      288.30     30.75 o 
   7  -5   5      472.80      458.43     30.88 o 
   8  -5   5     2100.54     2043.49     89.18 o 
   9  -5   5       55.31       55.68     18.47 o 
  10  -5   5      477.19      420.30     68.51 o 
  11  -5   5      124.40      135.79     41.22 o 
 -10  -4   5     1557.30     1635.39    139.09 o 
  -9  -4   5     1626.12     1494.50    126.96 o 
  -8  -4   5        0.44      -18.95     18.95 o 
  -7  -4   5     5577.61     5551.43    219.43 o 
  -6  -4   5      509.21      498.20     62.47 o 
  -5  -4   5        2.18      -16.55     16.55 o 
  -4  -4   5     1709.94     1732.23    103.20 o 
  -3  -4   5     6641.47     6602.99    276.60 o 
  -2  -4   5      157.32      158.08     12.88 o 
  -1  -4   5      763.43      849.14     45.31 o 
   0  -4   5     5007.47     5541.75    115.29 o 
   1  -4   5       36.46      209.55     46.50 o 
   2  -4   5     4272.20     4327.35     75.68 o 
   3  -4   5     5677.75     5680.88    149.09 o 
   4  -4   5     1039.91     1002.43     33.47 o 
   5  -4   5     1589.82     1574.49     46.61 o 
   6  -4   5      417.61      384.87     38.35 o 
   7  -4   5      377.30      408.33     82.73 o 
   8  -4   5     1845.87     1932.06    126.02 o 
   9  -4   5      685.72      740.56     83.24 o 
  10  -4   5        2.84        0.42     13.94 o 
  11  -4   5      164.70      194.03     45.77 o 
 -11  -3   5        2.60       13.77     18.69 o 
 -10  -3   5      697.86      609.77     84.23 o 
  -9  -3   5     1605.90     1504.22    122.40 o 
  -8  -3   5      945.64      905.77     91.22 o 
  -7  -3   5     2598.78     2639.50    145.27 o 
  -6  -3   5     3457.53     3258.70    151.47 o 
  -5  -3   5      983.91     1001.74     55.30 o 
  -4  -3   5      402.76      397.11     32.61 o 
  -3  -3   5    12050.93    12100.63    100.16 o 
  -2  -3   5      880.29      801.49     25.44 o 
  -1  -3   5     4656.93     4802.80     77.92 o 
   0  -3   5     3186.60     3001.01    131.72 o 
   1  -3   5    13015.24    13929.14     97.47 o 
   2  -3   5     1268.81     1302.70     35.62 o 
   3  -3   5    10498.88    10488.31     98.11 o 
   4  -3   5     3106.10     3112.34     59.47 o 
   5  -3   5      974.14      951.10     34.97 o 
   6  -3   5     3207.77     3167.11    106.96 o 
   7  -3   5     2104.88     2118.57    121.67 o 
   8  -3   5        3.38       -2.61     21.60 o 
   9  -3   5     1041.87     1166.92     99.77 o 
  10  -3   5      355.32      362.48     59.73 o 
  11  -3   5        3.94        1.95     10.14 o 
 -11  -2   5      137.69      109.39     39.14 o 
 -10  -2   5        5.85       10.71     15.70 o 
  -9  -2   5      629.54      590.98     75.70 o 
  -8  -2   5      404.15      547.36     68.09 o 
  -7  -2   5      287.20      314.56     48.83 o 
  -6  -2   5     2214.06     2332.84    122.38 o 
  -5  -2   5      599.57      621.51     33.98 o 
  -4  -2   5      710.55      675.89     20.75 o 
  -3  -2   5     6465.08     6464.26     71.96 o 
  -2  -2   5     8780.47     8823.12     86.55 o 
  -1  -2   5     1204.34     1296.09     30.52 o 
   0  -2   5     3095.61     2990.96    109.99 o 
   1  -2   5    10446.19    10755.34    136.99 o 
   2  -2   5      886.03      899.51     18.64 o 
   3  -2   5     2933.78     2816.41     55.28 o 
   4  -2   5     3225.66     3250.61     70.86 o 
   5  -2   5      401.70      463.89     26.26 o 
   6  -2   5     1081.69      333.00    561.29 o 
   7  -2   5     5512.30     5458.42    189.63 o 
   8  -2   5      163.40      141.76     35.65 o 
   9  -2   5      614.61      564.80     68.68 o 
  10  -2   5     1725.81     1600.32    118.92 o 
  11  -2   5      545.96      511.65     71.72 o 
 -12  -1   5       15.74       18.61     20.92 o 
 -11  -1   5      370.84      336.52     62.54 o 
 -10  -1   5      892.73      893.42     93.36 o 
  -9  -1   5      149.00      114.81     34.51 o 
  -8  -1   5     1600.96     1609.39    110.95 o 
  -7  -1   5      710.19      714.48     33.31 o 
  -6  -1   5       25.29       28.76      5.60 o 
  -5  -1   5       11.62        4.24      3.29 o 
  -4  -1   5     2614.86     2597.40     60.00 o 
  -3  -1   5       67.29       65.53      8.28 o 
  -2  -1   5     4122.41     4245.99     58.41 o 
  -1  -1   5      138.92      117.60     11.17 o 
   0  -1   5       16.06       19.26      6.80 o 
   1  -1   5     2382.47     2500.93     90.29 o 
   2  -1   5     1290.79     1240.26     29.64 o 
   3  -1   5     1770.63     1873.32     48.64 o 
   4  -1   5     2365.47     2511.04     56.37 o 
   5  -1   5     1358.82     1462.28     54.38 o 
   6  -1   5        3.73        0.42     10.91 o 
   7  -1   5     1691.18     1627.42     73.07 o 
   8  -1   5     1404.37     1462.83    101.11 o 
   9  -1   5        7.21        6.59     14.07 o 
  10  -1   5      424.13      458.35     62.96 o 
  11  -1   5     1592.73     1424.62    114.53 o 
 -12   0   5      384.48      411.75     70.05 o 
 -11   0   5       71.29       67.06     30.92 o 
 -10   0   5     2814.40     2790.24    161.09 o 
  -9   0   5     2152.81     2172.75    132.98 o 
  -8   0   5      584.22      590.02     91.27 o 
  -7   0   5     1774.85     1719.05     53.85 o 
  -6   0   5     2008.87     2023.98     61.78 o 
  -5   0   5      525.03      573.10     26.19 o 
  -4   0   5     1034.73      987.79     30.86 o 
  -3   0   5     7197.58     7453.41     87.22 o 
  -2   0   5       25.46       33.16      5.87 o 
  -1   0   5      135.88      123.48      9.80 o 
   0   0   5     3235.88     3094.42     51.53 o 
   2   0   5    11057.68    11804.00    210.45 o 
   3   0   5        8.17        4.78      3.55 o 
   4   0   5      279.01      289.06     20.07 o 
   5   0   5     1751.94     1772.57     47.01 o 
   6   0   5     2641.08     2686.90    122.72 o 
   7   0   5       32.03       14.98     14.15 o 
   8   0   5      513.03      517.00     60.66 o 
   9   0   5      646.70      636.32     69.06 o 
  10   0   5      217.95      203.26     41.07 o 
  11   0   5      745.82      706.40     79.66 o 
 -12   1   5      518.69      430.60     70.73 o 
 -11   1   5      248.79      201.68     46.68 o 
 -10   1   5      830.88      851.24     87.40 o 
  -9   1   5     5106.04     4922.36    195.91 o 
  -8   1   5       12.06        4.31      5.99 o 
  -7   1   5      621.44      580.72     27.55 o 
  -6   1   5     6639.40     6667.64     86.40 o 
  -5   1   5       18.09        5.78      4.45 o 
  -4   1   5     8878.29     8985.84     88.42 o 
  -3   1   5    17111.87    17454.54    127.81 o 
  -2   1   5      995.10     1006.85     27.16 o 
  -1   1   5     1324.13     1297.18     34.03 o 
   0   1   5     9426.86     9461.74    118.84 o 
   2   1   5     1740.33     1732.06     74.03 o 
   3   1   5     7701.66     7860.19    126.85 o 
   4   1   5     1268.32     1127.78     72.97 o 
   5   1   5      536.79      486.66    101.67 o 
   6   1   5     1716.22     1642.72     56.32 o 
   7   1   5       28.78       46.08     14.44 o 
   8   1   5      527.60      481.63     56.88 o 
   9   1   5       78.56       92.77     30.03 o 
  10   1   5     1281.29     1401.15    103.73 o 
 -12   2   5      656.99      691.80     88.86 o 
 -11   2   5      418.84      435.99     66.01 o 
 -10   2   5       62.72      102.86     24.45 o 
  -9   2   5     3393.21     3380.38     87.02 o 
  -8   2   5      682.88      669.51     36.88 o 
  -7   2   5      191.70      179.60     18.24 o 
  -6   2   5      705.14      758.21     29.84 o 
  -5   2   5    17895.05    18241.48    162.03 o 
  -4   2   5      244.77      257.13     14.72 o 
  -3   2   5     5688.98     5594.51     69.49 o 
  -2   2   5     6202.65     6438.35     92.67 o 
  -1   2   5       26.62       32.02      9.33 o 
   0   2   5     5835.50     5895.26     73.93 o 
   1   2   5     7732.25     7600.51    133.78 o 
   2   2   5      571.25      650.45     34.27 o 
   3   2   5     5330.71     5220.06    113.20 o 
   4   2   5     4373.86     4347.31    101.60 o 
   5   2   5     1173.51     1255.19     58.46 o 
   6   2   5     6509.75     6267.96    198.83 o 
   7   2   5     6326.36     6214.80    144.55 o 
   8   2   5      182.69      164.24     26.41 o 
   9   2   5      237.46      169.15     46.92 o 
  10   2   5     1185.28     1267.24     75.97 o 
 -12   3   5      126.25       65.87     31.06 o 
 -11   3   5      283.38      295.38     39.91 o 
 -10   3   5     1417.64     1440.45    116.56 o 
  -9   3   5      482.25      438.71     46.35 o 
  -8   3   5     1541.08     1581.60     58.30 o 
  -7   3   5       64.67       49.46      8.69 o 
  -6   3   5      487.63      457.06     23.10 o 
  -5   3   5      100.30       78.15      9.22 o 
  -4   3   5      219.98      179.42     11.41 o 
  -3   3   5      616.17      635.40     23.97 o 
  -2   3   5     2168.09     2333.03     99.29 o 
  -1   3   5     2347.61     2181.01     62.95 o 
   0   3   5       40.15       54.19      7.90 o 
   1   3   5     5543.19     5412.59    115.07 o 
   2   3   5      486.92      516.54     31.89 o 
   3   3   5       66.40       22.52     12.59 o 
   4   3   5     1548.26     1580.31     69.26 o 
   5   3   5     2560.80     2531.95     84.10 o 
   6   3   5      504.44      552.20     41.91 o 
   7   3   5     1915.83     1826.46     79.65 o 
   8   3   5      696.48      707.50     52.10 o 
   9   3   5       29.39       14.98     11.00 o 
  10   3   5      414.92      461.80     74.06 o 
 -12   4   5      903.35      907.07     72.91 o 
 -11   4   5       59.51       53.03     20.84 o 
 -10   4   5     1655.77     1609.84     84.87 o 
  -9   4   5     1570.56     1572.53     78.86 o 
  -8   4   5     1591.37     1565.26     57.42 o 
  -7   4   5      410.70      441.29     27.67 o 
  -6   4   5     1744.55     1713.58     43.51 o 
  -5   4   5        5.41        7.57      4.21 o 
  -4   4   5     2675.88     2596.27     39.98 o 
  -3   4   5      443.76      461.63     58.18 o 
  -2   4   5      700.28      692.44     51.39 o 
  -1   4   5     3465.90     3477.79    111.31 o 
   0   4   5     4593.46     4808.33     84.76 o 
   1   4   5       75.86       68.81      9.63 o 
   2   4   5     2053.36     2161.13     61.16 o 
   3   4   5      901.07      411.43    433.45 o 
   4   4   5       23.12       23.39      7.66 o 
   5   4   5      992.29      986.47     53.96 o 
   6   4   5      166.05      170.62     32.19 o 
   7   4   5        5.60       16.68     10.49 o 
   8   4   5      328.84      235.76     46.83 o 
   9   4   5      707.95      751.06     56.31 o 
  10   4   5        7.42       26.50     23.78 o 
 -12   5   5      957.08     1071.94    123.27 o 
 -11   5   5      181.60      230.79     60.35 o 
 -10   5   5     1708.19     1897.92    149.56 o 
  -9   5   5     2536.94     2562.10    160.40 o 
  -8   5   5      119.69      137.20     35.62 o 
  -7   5   5     1623.80     1606.62     66.01 o 
  -6   5   5     3363.84     3235.53    113.71 o 
  -5   5   5     1937.21     1900.70    110.62 o 
  -4   5   5     2374.67     2171.16     46.76 o 
  -3   5   5     7381.83     7754.04    136.18 o 
  -2   5   5     2542.75     2402.53    103.43 o 
  -1   5   5       95.29       84.88     20.18 o 
   0   5   5     5313.41     5258.18    117.87 o 
   1   5   5      610.16      587.66     28.14 o 
   2   5   5      388.37      410.93     27.84 o 
   3   5   5     2145.35     2312.35    102.97 o 
   4   5   5     2199.15     2223.31     65.10 o 
   5   5   5      820.43      763.25     48.91 o 
   6   5   5      963.15     1001.36     58.51 o 
   7   5   5      175.73      184.91     26.83 o 
   8   5   5        1.41       14.16      9.29 o 
   9   5   5     1062.46     1134.41    113.47 o 
 -11   6   5     1001.67     1209.18    128.51 o 
 -10   6   5      185.09      170.48     48.75 o 
  -9   6   5     1474.06     1599.75    128.75 o 
  -8   6   5     2186.50     2115.68     82.12 o 
  -7   6   5       90.84      120.96     23.72 o 
  -6   6   5     1151.58     1146.41     47.74 o 
  -5   6   5     3270.25     3041.23    137.87 o 
  -4   6   5      317.65      303.46     43.10 o 
  -3   6   5     3044.05     2946.56    124.48 o 
  -2   6   5     7493.98     7785.54    197.83 o 
  -1   6   5        3.45        5.71     10.27 o 
   0   6   5     4601.22     4793.02    154.61 o 
   1   6   5     2077.63     2246.97     57.68 o 
   2   6   5       16.35       24.44      8.75 o 
   3   6   5     1651.03     1708.39     92.41 o 
   4   6   5     5827.64     5831.16    187.29 o 
   5   6   5      496.72      505.77     41.16 o 
   6   6   5     1158.17     1219.72     70.96 o 
   7   6   5      908.73      884.63     58.92 o 
   8   6   5      412.28      377.31     64.54 o 
 -11   7   5     1061.54      940.79    112.98 o 
 -10   7   5      228.67      188.55     51.08 o 
  -9   7   5       48.50       83.18     33.67 o 
  -8   7   5     1143.85     1102.34    102.17 o 
  -7   7   5      333.98      276.26     51.02 o 
  -6   7   5       83.10       70.91     12.15 o 
  -5   7   5     1446.37     1346.98     85.83 o 
  -4   7   5      468.25      472.68     55.64 o 
  -3   7   5      119.99      110.38     27.97 o 
  -2   7   5     1904.13     1927.81    105.83 o 
  -1   7   5     2181.13     2149.39     43.59 o 
   0   7   5     1398.02     1375.77     47.63 o 
   1   7   5     1347.17     1309.57     66.26 o 
   2   7   5      459.11      351.49     92.25 o 
   3   7   5      288.21      282.71     28.32 o 
   4   7   5     2116.04     2322.68    122.75 o 
   5   7   5     1118.21     1118.54     63.35 o 
   6   7   5      131.18      156.38     25.88 o 
   7   7   5      423.85      423.60     66.08 o 
   8   7   5     1135.57     1132.81    114.60 o 
 -10   8   5      890.60     1025.91    112.09 o 
  -9   8   5      116.77      127.31     41.20 o 
  -8   8   5       10.69       34.25     23.64 o 
  -7   8   5     2819.87     2784.62    155.30 o 
  -6   8   5       39.87       17.93     16.95 o 
  -5   8   5       45.05       59.17     26.72 o 
  -4   8   5      948.24      915.86     80.69 o 
  -3   8   5     2660.12     2577.09    131.25 o 
  -2   8   5      428.18      477.13     57.24 o 
  -1   8   5     2953.74     3002.18     59.88 o 
   0   8   5     1446.48     1416.90     64.73 o 
   1   8   5       80.09       64.81     16.22 o 
   2   8   5      465.62      528.14     51.02 o 
   3   8   5     1281.36     1197.75     84.34 o 
   4   8   5        1.26       17.62     15.00 o 
   5   8   5     1100.31     1108.23     71.14 o 
   6   8   5        2.23      -13.62     19.51 o 
   7   8   5        6.38       15.00     18.90 o 
 -10   9   5     1437.65     1391.33    133.23 o 
  -9   9   5      590.09      685.03     88.49 o 
  -8   9   5      709.56      644.82     82.17 o 
  -7   9   5      795.01      820.54     88.34 o 
  -6   9   5     1601.55     1476.48    113.57 o 
  -5   9   5      157.97      135.10     35.84 o 
  -4   9   5        5.31       14.08     17.83 o 
  -3   9   5      580.99      598.61     67.87 o 
  -2   9   5     1292.57     1149.11     92.73 o 
  -1   9   5     1032.34     1045.06     39.38 o 
   0   9   5     1103.01     1138.54     49.64 o 
   1   9   5      439.53      444.91     43.14 o 
   2   9   5      270.61      282.93     38.92 o 
   3   9   5     2057.97     2347.92    122.03 o 
   4   9   5      775.66      963.88     85.51 o 
   5   9   5      318.87      320.09     37.30 o 
   6   9   5      464.18      632.11     80.18 o 
  -9  10   5     1144.20     1266.93    122.30 o 
  -8  10   5      903.74     1082.76    108.53 o 
  -7  10   5       52.93       77.49     33.00 o 
  -6  10   5     1859.60     2048.46    138.24 o 
  -5  10   5      152.81      152.18     40.40 o 
  -4  10   5        2.80       10.15     19.59 o 
  -3  10   5     3474.94     3547.55    172.44 o 
  -2  10   5     5155.32     5050.67    204.89 o 
  -1  10   5       16.18        0.45     20.02 o 
   0  10   5     1992.22     1878.24    127.63 o 
   1  10   5      539.66      573.21     73.93 o 
  -8  11   5      907.54     1022.16    110.26 o 
  -7  11   5      928.74     1030.54    105.54 o 
  -6  11   5      260.12      329.16     59.69 o 
  -5  11   5      566.41      530.47     73.94 o 
  -4  11   5      549.99      475.22     68.72 o 
  -3  11   5       25.99       27.00     21.63 o 
  -2  11   5     1391.82     1447.93    117.58 o 
  -1  11   5      625.98      533.52     72.62 o 
   0  11   5      299.73      263.85     51.98 o 
   1  11   5      199.16      202.18     47.00 o 
  -5  12   5        5.67       23.46     16.60 o 
  -4  12   5      491.40      408.58     66.11 o 
  -3  12   5      870.07      964.27    100.60 o 
  -2  12   5       78.70       96.05     37.60 o 
  -1  12   5      439.19      496.21     73.82 o 
   0  12   5       73.25       81.86     32.69 o 
   0 -12   6       36.08       14.51     26.02 o 
   1 -12   6      423.49      438.24     76.44 o 
   2 -12   6     1082.38     1037.11     74.48 o 
   3 -12   6       83.53       89.25     27.88 o 
  -3 -11   6      301.26      349.60     66.70 o 
  -2 -11   6      562.55      497.14     79.10 o 
  -1 -11   6     2067.61     1946.71    146.47 o 
   0 -11   6        1.66       -7.33     10.31 o 
   1 -11   6      446.03      486.08     46.59 o 
   2 -11   6     1099.83     1133.68     91.33 o 
   3 -11   6     1813.48     1765.66    113.40 o 
   4 -11   6      901.68      880.53     81.10 o 
   5 -11   6     1602.76     1453.76    105.86 o 
  -5 -10   6      630.73      701.32     92.96 o 
  -4 -10   6      286.70      309.56     61.39 o 
  -3 -10   6      238.32      234.27     54.27 o 
  -2 -10   6       25.98        7.87     17.71 o 
  -1 -10   6     1729.98     1688.41    128.69 o 
   0 -10   6      345.40      286.99     38.78 o 
   1 -10   6      885.70      798.69     72.74 o 
   2 -10   6     1430.15     1582.36    100.79 o 
   3 -10   6     3083.46     3006.51    137.37 o 
   4 -10   6       24.22       30.68     18.95 o 
   5 -10   6     1854.85     1942.93    115.07 o 
   6 -10   6      369.76      425.61     58.17 o 
   7 -10   6       14.41       -2.45     11.36 o 
  -6  -9   6      883.72      855.64    104.04 o 
  -5  -9   6        1.51        4.29     17.20 o 
  -4  -9   6       24.52        2.83     13.42 o 
  -3  -9   6      526.91      651.32     81.01 o 
  -2  -9   6      976.50      961.77     96.08 o 
  -1  -9   6      181.01      149.49     38.55 o 
   1  -9   6        9.58      -11.52     11.52 o 
   2  -9   6        0.17        3.78     10.11 o 
   3  -9   6     1427.91     1474.56     90.00 o 
   4  -9   6      237.17      250.11     30.94 o 
   5  -9   6     1007.56      938.87     60.27 o 
   6  -9   6      319.60      326.44     37.43 o 
   7  -9   6      123.29      118.73     24.20 o 
   8  -9   6        8.78       25.03     15.24 o 
  -7  -8   6      708.73      731.95     95.80 o 
  -6  -8   6     1237.89     1275.20    121.12 o 
  -5  -8   6     1838.92     1741.72    135.46 o 
  -4  -8   6      457.26      426.88     65.90 o 
  -3  -8   6      226.35      238.97     48.40 o 
  -2  -8   6     2320.93     2415.27     85.46 o 
  -1  -8   6      311.90      314.06     34.02 o 
   1  -8   6      949.83      849.06     49.36 o 
   2  -8   6     1723.84     1670.32     69.26 o 
   3  -8   6       21.07       24.19      9.97 o 
   4  -8   6     2146.87     2314.02     85.59 o 
   5  -8   6       30.93       13.31     11.17 o 
   6  -8   6       43.55       63.93     38.39 o 
   7  -8   6      671.29      620.00     55.58 o 
   8  -8   6      405.62      402.75     44.54 o 
   9  -8   6       40.90       92.10     35.76 o 
  -8  -7   6     1053.62     1269.90    127.62 o 
  -7  -7   6     3294.89     3301.45    194.29 o 
  -6  -7   6      216.49      213.48     49.19 o 
  -5  -7   6     1534.97     1689.89    126.39 o 
  -4  -7   6     2821.50     2786.40    158.30 o 
  -3  -7   6      891.79      830.60     44.78 o 
  -2  -7   6     4464.02     4419.61    270.84 o 
  -1  -7   6     1777.37     1704.00     89.42 o 
   0  -7   6      355.78      318.39     37.46 o 
   1  -7   6      335.13      378.03     30.78 o 
   2  -7   6     4789.04     4772.56    107.93 o 
   3  -7   6     1607.13     1615.00    117.71 o 
   4  -7   6     2416.84     2467.73     82.62 o 
   5  -7   6     4982.76     5005.36    124.15 o 
   6  -7   6      526.44      534.23     44.03 o 
   7  -7   6      867.92      870.12     92.71 o 
   8  -7   6     2610.48     2550.85    106.76 o 
   9  -7   6      134.92      124.98     26.27 o 
  10  -7   6      271.67      276.70     62.78 o 
  -9  -6   6      447.81      511.84     80.24 o 
  -8  -6   6       15.53       22.50     20.59 o 
  -7  -6   6      667.16      712.26     87.37 o 
  -6  -6   6       94.08      146.02     39.29 o 
  -5  -6   6     1164.15     1207.34    102.13 o 
  -4  -6   6     1211.67     1187.79     79.61 o 
  -3  -6   6     2146.05     2105.78    106.46 o 
  -2  -6   6      328.61      319.41     27.65 o 
  -1  -6   6     2768.15      936.59   1390.16 o 
   0  -6   6      208.87      203.41     31.49 o 
   1  -6   6       10.35        6.10      5.85 o 
   2  -6   6     4242.70     4355.86     93.81 o 
   3  -6   6     6090.60     6230.34    116.02 o 
   4  -6   6       16.76       27.98     11.36 o 
   5  -6   6      428.59      428.12     44.92 o 
   6  -6   6     2017.17     2005.79     80.57 o 
   7  -6   6       32.52       37.24     15.01 o 
   8  -6   6     2659.19     2657.33    104.85 o 
   9  -6   6      858.51      938.44     66.18 o 
  10  -6   6      157.36      136.99     43.85 o 
 -10  -5   6        9.73        8.96     20.13 o 
  -9  -5   6     1340.25     1391.70    127.96 o 
  -8  -5   6      264.37      280.46     55.33 o 
  -7  -5   6     1042.63      985.26     99.30 o 
  -6  -5   6      587.11      644.04     75.63 o 
  -5  -5   6      547.66      528.62     64.68 o 
  -4  -5   6      638.98      573.54     65.50 o 
  -3  -5   6     1973.10     2021.60     59.06 o 
  -2  -5   6     1270.49     1329.91     40.92 o 
  -1  -5   6      804.41      834.86     52.69 o 
   0  -5   6      327.34      332.08     37.66 o 
   1  -5   6     1993.13     2105.69     57.74 o 
   2  -5   6      693.02      674.22     29.30 o 
   3  -5   6     4177.43     4256.19     87.22 o 
   4  -5   6       55.38       57.63     15.07 o 
   5  -5   6     1525.14     1480.18     46.25 o 
   6  -5   6      312.45      345.42     24.60 o 
   7  -5   6      970.02      991.80     73.73 o 
   8  -5   6      550.47      617.41     49.23 o 
   9  -5   6      851.56      881.56     95.71 o 
  10  -5   6      242.54      306.74     59.66 o 
 -10  -4   6      204.23      303.53     61.96 o 
  -9  -4   6      401.09      402.81     68.99 o 
  -8  -4   6     2889.08     2872.23    168.63 o 
  -7  -4   6       97.11       82.23     31.84 o 
  -6  -4   6      346.15      343.19     53.61 o 
  -5  -4   6     1114.86     1090.26     88.14 o 
  -4  -4   6     5541.83     5685.78    130.06 o 
  -3  -4   6     1188.63     1166.71     32.07 o 
  -2  -4   6     1274.57     1238.43     66.69 o 
  -1  -4   6       48.62       49.16      9.99 o 
   0  -4   6      105.33      107.12     15.75 o 
   1  -4   6     2612.74     2651.84     55.63 o 
   2  -4   6     1715.94     1780.38     46.62 o 
   3  -4   6      289.87      283.68     18.68 o 
   4  -4   6     2151.65     2137.10     47.33 o 
   5  -4   6       29.35       30.94      7.30 o 
   6  -4   6      107.53      104.94     18.37 o 
   7  -4   6     2823.42     2792.32    149.48 o 
   8  -4   6      549.22      559.59     70.42 o 
   9  -4   6        1.94       22.87     21.02 o 
  10  -4   6      123.25      133.45     40.15 o 
  11  -4   6      646.22      605.19     85.85 o 
 -11  -3   6      367.21      288.27     60.69 o 
 -10  -3   6     1443.64     1653.46    137.06 o 
  -9  -3   6      526.93      495.80     72.49 o 
  -8  -3   6     2358.15     2313.70    145.96 o 
  -7  -3   6     1696.55     1753.67    120.56 o 
  -6  -3   6       53.68       19.61     14.32 o 
  -5  -3   6     1901.90     1900.19    109.55 o 
  -4  -3   6     6132.51     5892.60     72.04 o 
  -3  -3   6       12.38       10.62      5.30 o 
  -2  -3   6     8979.72     9203.98     90.66 o 
  -1  -3   6     3930.71     3940.37     77.50 o 
   0  -3   6      477.70      456.21     28.69 o 
   1  -3   6     2445.09     2449.64     94.08 o 
   2  -3   6    12751.28    12570.61    383.95 o 
   3  -3   6      510.68      545.91     18.61 o 
   4  -3   6      460.58      476.95     22.95 o 
   5  -3   6     4428.22     4315.41     91.25 o 
   6  -3   6      341.78       51.85    166.91 o 
   7  -3   6      559.33      485.00     62.46 o 
   8  -3   6     2463.41     2376.11    140.45 o 
   9  -3   6        4.80        5.66     15.07 o 
  10  -3   6       65.69       61.17     25.92 o 
  11  -3   6      896.54     1034.98    106.52 o 
 -11  -2   6      134.71       77.74     35.76 o 
 -10  -2   6      840.83      892.65     97.41 o 
  -9  -2   6     1128.56     1115.72    103.34 o 
  -8  -2   6      697.87      675.31     77.22 o 
  -7  -2   6     3086.81     2962.71    148.42 o 
  -6  -2   6      980.93      945.66     79.66 o 
  -5  -2   6        6.80       26.88     12.14 o 
  -4  -2   6     6065.41     6029.16    107.63 o 
  -3  -2   6     4661.52     4648.74     68.66 o 
  -2  -2   6      999.55      978.47     36.48 o 
  -1  -2   6     1254.56     1110.85     30.26 o 
   0  -2   6     1955.84     1695.54     50.57 o 
   1  -2   6       15.38       38.09      9.87 o 
   2  -2   6     5691.59     5399.65    154.61 o 
   3  -2   6     3561.36     3447.57    117.33 o 
   4  -2   6        0.01        1.50      4.39 o 
   5  -2   6     5945.81     5797.33    107.01 o 
   6  -2   6     3793.45      895.54   1911.07 o 
   7  -2   6      107.14      114.48     31.62 o 
   8  -2   6     2364.97     2298.53    134.24 o 
   9  -2   6     1445.99     1284.34    105.78 o 
  10  -2   6      172.38      160.78     42.18 o 
  11  -2   6      732.40      711.76     85.63 o 
 -11  -1   6      134.09      102.14     38.36 o 
 -10  -1   6      152.30      127.72     39.21 o 
  -9  -1   6     1946.63     1856.03    127.94 o 
  -8  -1   6      210.01      203.57     41.12 o 
  -7  -1   6      416.43      428.69     19.41 o 
  -6  -1   6     1002.52      994.43     34.46 o 
  -5  -1   6      401.38      380.38     20.44 o 
  -4  -1   6       87.28       81.86      9.97 o 
  -3  -1   6     4395.90     4403.92     66.79 o 
  -2  -1   6      547.72      549.19     26.80 o 
  -1  -1   6      380.04      362.13     18.85 o 
   0  -1   6     3127.89     3080.69    104.06 o 
   1  -1   6     2904.52     2909.41    106.19 o 
   2  -1   6      918.61      780.37     72.74 o 
   3  -1   6     2058.92     2165.84     51.48 o 
   4  -1   6     1364.68     1434.09     38.80 o 
   5  -1   6       11.04       12.51      7.91 o 
   6  -1   6     4442.87     3320.28    958.44 o 
   7  -1   6      103.88       82.63     21.40 o 
   8  -1   6      194.16      174.68     39.15 o 
   9  -1   6      756.60      757.74     79.74 o 
  10  -1   6      587.48      526.57     70.76 o 
  11  -1   6       84.35       60.76     27.55 o 
 -12   0   6      391.87      387.79     69.18 o 
 -11   0   6      777.00      766.08     91.19 o 
 -10   0   6      140.74      168.57     42.34 o 
  -9   0   6     1442.88     1255.21    102.15 o 
  -8   0   6     1650.40     1596.35     54.03 o 
  -7   0   6      148.56      192.68     19.20 o 
  -6   0   6       44.00       49.71      8.41 o 
  -5   0   6     2022.24     2033.21     49.60 o 
  -4   0   6        6.54        5.00      5.65 o 
  -3   0   6      426.54      425.40     21.78 o 
  -2   0   6     1869.80     1840.56     46.88 o 
  -1   0   6     2024.06     1981.84     35.92 o 
   0   0   6      457.74      517.81     33.59 o 
   1   0   6     2845.83     2721.36     49.78 o 
   3   0   6      458.28      514.22     64.04 o 
   4   0   6     1966.76     2107.42     71.40 o 
   5   0   6     2620.15     2667.77    100.20 o 
   6   0   6      575.19      651.62     65.03 o 
   7   0   6      392.81      403.10     53.77 o 
   8   0   6      314.49      386.69     54.69 o 
   9   0   6       89.47       79.42     28.08 o 
  10   0   6      634.36      655.26     76.83 o 
  11   0   6      852.87      880.48     92.00 o 
 -12   1   6      284.61      250.34     55.87 o 
 -11   1   6     1272.78     1303.20    115.00 o 
 -10   1   6     2687.86     2761.08    157.33 o 
  -9   1   6        3.30        3.58     18.92 o 
  -8   1   6     1870.20     1819.40     58.10 o 
  -7   1   6     1823.19     1855.17     56.40 o 
  -6   1   6      300.82      295.05     23.86 o 
  -5   1   6     7665.93     7874.22    124.22 o 
  -4   1   6     8441.67     8267.39    102.00 o 
  -3   1   6      288.46      295.71     17.69 o 
  -2   1   6     3247.72     3319.37     64.91 o 
  -1   1   6     8160.66     7992.13     88.88 o 
   0   1   6      262.54      280.27     22.13 o 
   2   1   6     3951.34     3889.68    116.78 o 
   3   1   6     1451.59      368.68    750.72 o 
   4   1   6      306.54      356.66     45.23 o 
   5   1   6     4733.20     4796.72    164.65 o 
   6   1   6       78.33       80.85     17.01 o 
   7   1   6     2143.90     2147.79    120.04 o 
   8   1   6      620.16      582.02     65.27 o 
   9   1   6      918.59      816.35     80.41 o 
  10   1   6      251.04      214.61     44.13 o 
 -12   2   6      316.94      373.90     65.20 o 
 -11   2   6       36.49       46.78     23.88 o 
 -10   2   6     2053.12     2049.16    160.33 o 
  -9   2   6      821.38      790.44     42.83 o 
  -8   2   6      371.70      348.66     40.51 o 
  -7   2   6     2506.09     2498.64     58.91 o 
  -6   2   6     6334.03     6387.87    102.05 o 
  -5   2   6      700.28      661.97     26.43 o 
  -4   2   6     1582.41     1425.03     41.19 o 
  -3   2   6      881.59      841.73     28.27 o 
  -2   2   6       49.66       57.81      7.10 o 
  -1   2   6     5743.35     5724.80    119.40 o 
   0   2   6     4374.93     4010.48     97.01 o 
   1   2   6       64.09       50.14     12.67 o 
   2   2   6     6887.49     6769.15    116.63 o 
   3   2   6     1878.78      679.66    935.68 o 
   4   2   6      160.11      134.50     28.66 o 
   5   2   6     6424.86     6211.19    189.17 o 
   6   2   6     4095.82     4186.10    160.97 o 
   7   2   6      437.59      421.45     53.89 o 
   8   2   6      355.39      264.70     45.31 o 
   9   2   6     2408.83     2423.46    135.49 o 
  10   2   6       44.95       65.49     26.77 o 
 -12   3   6      578.67      537.86     76.95 o 
 -11   3   6      688.15      647.58     70.39 o 
 -10   3   6     1005.15      935.70     66.59 o 
  -9   3   6      920.76      921.31     61.76 o 
  -8   3   6       35.08       21.90     13.68 o 
  -7   3   6        1.19        7.22      5.40 o 
  -6   3   6     3125.09     3183.83     80.44 o 
  -5   3   6     1276.04     1316.87     35.44 o 
  -4   3   6     2647.51     2689.97     54.07 o 
  -3   3   6      797.98      819.27     25.74 o 
  -2   3   6      866.27      833.66     22.37 o 
  -1   3   6     1445.32     1443.75     43.44 o 
   0   3   6     6285.57     6322.46     85.28 o 
   1   3   6        9.11        4.55      5.75 o 
   2   3   6        1.11        2.73      5.78 o 
   3   3   6     2752.47     1504.59   1074.25 o 
   4   3   6     1304.15     1313.88     48.75 o 
   5   3   6      488.89      416.90     36.12 o 
   6   3   6     3775.42     3718.65    111.48 o 
   7   3   6       52.56       47.99     24.24 o 
   8   3   6      142.29      131.87     24.44 o 
   9   3   6      284.73      259.09     43.87 o 
 -12   4   6        3.18      -14.88     14.88 o 
 -11   4   6     1001.95      958.91     70.19 o 
 -10   4   6       13.47       -4.87     13.22 o 
  -9   4   6      761.07      943.06     89.84 o 
  -8   4   6      849.26      858.91     42.43 o 
  -7   4   6       37.69       43.18     10.50 o 
  -6   4   6      111.38      128.62     13.91 o 
  -5   4   6     3642.54     3835.93     90.39 o 
  -4   4   6       14.26       15.59      4.37 o 
  -3   4   6       57.97       29.94     10.88 o 
  -2   4   6     8921.76     9553.35    193.90 o 
  -1   4   6     4618.50     4702.96    133.41 o 
   0   4   6     1439.01     1466.66     41.77 o 
   1   4   6     1165.41     1165.83     56.66 o 
   2   4   6      461.07      467.45     42.16 o 
   3   4   6        9.07        6.83     17.97 o 
   4   4   6     2124.97     2214.82     64.74 o 
   5   4   6     1226.19     1225.96     62.27 o 
   6   4   6      215.34      188.66     45.75 o 
   7   4   6      640.33      576.92     47.55 o 
   8   4   6      174.80      198.93     41.00 o 
   9   4   6      248.52      224.75     33.02 o 
 -12   5   6        4.41       -1.81     26.14 o 
 -11   5   6     1306.15     1440.34    136.97 o 
 -10   5   6     1988.86     2007.49     93.65 o 
  -9   5   6        7.39        9.46     17.28 o 
  -8   5   6     2313.71     2480.09     69.17 o 
  -7   5   6     4114.68     4220.46    130.53 o 
  -6   5   6        5.09       17.97      9.12 o 
  -5   5   6     2277.45     2261.59     54.42 o 
  -4   5   6     1171.43     1093.94     77.24 o 
  -3   5   6       71.56       85.51     23.43 o 
  -2   5   6       58.35       27.87     15.09 o 
  -1   5   6     6611.15     6680.86    172.60 o 
   0   5   6       29.00       29.65      6.57 o 
   1   5   6     2186.59     2216.07     79.81 o 
   2   5   6     1764.39     1803.08     58.26 o 
   3   5   6     1109.70     1110.59     71.83 o 
   4   5   6     2917.27     2718.54    204.72 o 
   5   5   6     1321.70     1384.80     67.81 o 
   6   5   6      482.42      498.45     47.84 o 
   7   5   6      135.65      128.76     23.50 o 
   8   5   6     1199.26     1175.94    124.47 o 
   9   5   6      648.02      677.56     90.27 o 
 -11   6   6      126.19      205.21     55.96 o 
 -10   6   6     1414.00     1396.65    128.50 o 
  -9   6   6      612.65      674.04     86.47 o 
  -8   6   6      180.52      169.35     42.13 o 
  -7   6   6     4410.33     4436.74    103.67 o 
  -6   6   6      463.62      490.76     44.50 o 
  -5   6   6     1034.15      943.92     78.48 o 
  -4   6   6     3734.17     3866.49    150.67 o 
  -3   6   6      737.86      609.92     58.68 o 
  -2   6   6        5.66       12.80     12.25 o 
  -1   6   6     6092.35     5791.20    172.49 o 
   0   6   6     2099.48     1991.92    102.37 o 
   1   6   6      148.80      125.85     19.42 o 
   2   6   6     1391.76      909.80    564.76 o 
   3   6   6     4202.46     4178.52    144.13 o 
   4   6   6       92.82      137.94     22.61 o 
   5   6   6     3210.55     3091.50    141.96 o 
   6   6   6      132.59      160.55     35.27 o 
   7   6   6        4.04       -4.08     19.13 o 
   8   6   6     1063.77     1335.07    121.94 o 
 -11   7   6      118.76      171.28     52.95 o 
 -10   7   6      431.30      529.78     81.99 o 
  -9   7   6      476.50      483.24     74.40 o 
  -8   7   6      922.86      926.88     95.77 o 
  -7   7   6     1029.90     1086.14     96.90 o 
  -6   7   6     1965.22     1893.71     67.28 o 
  -5   7   6        5.32       10.72     15.80 o 
  -4   7   6      217.74      195.24     38.34 o 
  -3   7   6     2682.42     2947.28    135.47 o 
  -2   7   6     1059.92      949.00     76.46 o 
  -1   7   6     1411.25     1417.26     92.11 o 
   0   7   6     2743.58     2819.65     62.68 o 
   1   7   6       83.91       51.19     14.42 o 
   2   7   6      286.30      187.54    122.77 o 
   3   7   6     3575.73     3582.11    101.65 o 
   4   7   6     1162.25     1270.72     90.72 o 
   5   7   6     1201.30     1152.14     65.56 o 
   6   7   6      704.28      699.48     53.29 o 
   7   7   6      393.00      406.10     42.77 o 
 -10   8   6       15.27      -18.28     23.93 o 
  -9   8   6       56.54       54.34     30.90 o 
  -8   8   6      602.44      680.70     83.70 o 
  -7   8   6      264.02      266.66     51.14 o 
  -6   8   6      804.48      708.17     76.72 o 
  -5   8   6      332.19      322.07     51.50 o 
  -4   8   6     1527.71     1557.60    106.33 o 
  -3   8   6       26.21       -0.44     12.47 o 
  -2   8   6     2668.56     2789.80    137.87 o 
  -1   8   6      483.83      428.41     54.64 o 
   0   8   6      842.61      844.08     36.77 o 
   1   8   6      170.77      226.78     27.57 o 
   2   8   6      984.39     1056.44     69.86 o 
   3   8   6       69.17      109.06     25.50 o 
   4   8   6     1386.53     1441.00     99.67 o 
   5   8   6       14.89       10.14      8.96 o 
   6   8   6       28.87        5.52     34.31 o 
 -10   9   6      567.47      564.45     87.52 o 
  -9   9   6      147.41      142.96     46.30 o 
  -8   9   6     2304.88     2423.42    159.10 o 
  -7   9   6     3088.42     2946.13    168.07 o 
  -6   9   6       67.57       48.86     25.66 o 
  -5   9   6       13.98       10.87     16.53 o 
  -4   9   6      541.78      473.76     62.86 o 
  -3   9   6      146.07      110.17     30.92 o 
  -2   9   6     1918.36     2081.30    126.92 o 
  -1   9   6     2527.01     2385.13    135.52 o 
   0   9   6       34.49       19.67     20.92 o 
   1   9   6      368.03      355.33     30.31 o 
   2   9   6      580.29      721.46     59.43 o 
   3   9   6       77.76       72.29     22.25 o 
   4   9   6      827.73      992.07     85.09 o 
   5   9   6      626.38      647.13     71.95 o 
  -9  10   6      439.81      351.90     67.81 o 
  -8  10   6       22.02        3.54     15.23 o 
  -7  10   6     4953.03     5138.16    228.54 o 
  -6  10   6      175.54      221.36     49.59 o 
  -5  10   6      767.51      799.01     86.46 o 
  -4  10   6      977.68     1181.70    102.61 o 
  -3  10   6     2325.57     2411.50    145.43 o 
  -2  10   6      304.27      247.63     49.73 o 
  -1  10   6     1085.38     1071.45     97.67 o 
   0  10   6     1875.70     1891.62    130.21 o 
   1  10   6       13.39       -3.36     17.21 o 
  -7  11   6      757.52      877.49     98.84 o 
  -6  11   6     1225.60     1150.50    110.44 o 
  -5  11   6      111.41      121.74     38.63 o 
  -4  11   6      167.25      268.05     51.16 o 
  -3  11   6     1946.11     2038.41    140.24 o 
  -2  11   6      220.09      205.23     46.56 o 
  -1  11   6      504.93      475.29     68.98 o 
   0  11   6      294.17      278.72     56.02 o 
   1  11   6      363.60      315.47     58.78 o 
   2  11   6      571.36      559.52     79.67 o 
  -4  12   6      197.62      190.11     49.51 o 
  -3  12   6      222.38      186.05     45.80 o 
  -2  12   6      832.19      861.08     95.95 o 
  -1  12   6        4.99      -15.72     22.69 o 
  -2 -11   7     1169.39     1212.49    121.28 o 
  -1 -11   7        0.34        1.84     12.17 o 
   0 -11   7     1078.21     1163.32     73.20 o 
   1 -11   7      330.75      303.82     37.58 o 
   2 -11   7      271.60      335.53     50.65 o 
   3 -11   7     1566.08     1637.89    107.44 o 
  -4 -10   7       75.14       62.71     33.28 o 
  -3 -10   7      236.46      216.10     53.15 o 
  -2 -10   7     3445.23     3420.64    193.09 o 
  -1 -10   7        6.33        7.28     18.10 o 
   0 -10   7      774.76      785.75     56.55 o 
   1 -10   7      466.23      578.69     61.85 o 
   2 -10   7      301.67      292.80     43.17 o 
   3 -10   7        2.98      -18.40     18.40 o 
   4 -10   7     2148.12     2315.60    120.15 o 
   5 -10   7      290.94      337.94     38.74 o 
   6 -10   7       64.17       29.88     22.43 o 
   7 -10   7     1234.71     1267.77    130.08 o 
  -6  -9   7        3.62       13.47     21.31 o 
  -5  -9   7      471.54      422.44     71.06 o 
  -4  -9   7      641.62      633.53     85.57 o 
  -3  -9   7      297.72      275.19     55.39 o 
  -2  -9   7      675.94      696.15     84.40 o 
  -1  -9   7      610.07      636.35     79.22 o 
   0  -9   7      102.47       95.72     25.57 o 
   1  -9   7      294.66      285.14     40.20 o 
   2  -9   7      364.43      431.07     38.24 o 
   3  -9   7      492.99      476.28     54.34 o 
   4  -9   7      708.65      820.44     54.45 o 
   5  -9   7      361.61      371.61     38.61 o 
   6  -9   7       72.25       48.24     42.45 o 
   7  -9   7      212.28      220.45     53.75 o 
   8  -9   7     1549.40     1676.10    149.43 o 
  -7  -8   7     1877.11     1881.59    154.72 o 
  -6  -8   7      486.85      487.50     75.75 o 
  -5  -8   7       23.26       26.30     21.96 o 
  -4  -8   7      624.97      571.47     76.99 o 
  -3  -8   7     1928.43     2058.21    140.53 o 
  -2  -8   7       14.85       -7.26     16.64 o 
  -1  -8   7     1194.85     1072.84     95.29 o 
   0  -8   7     1143.11      969.28     81.54 o 
   1  -8   7      452.36      516.00     38.48 o 
   2  -8   7      937.85      965.83     52.16 o 
   3  -8   7     2165.53     2155.15     79.51 o 
   4  -8   7      241.55      243.49     58.91 o 
   5  -8   7      827.47      888.29     55.15 o 
   6  -8   7      411.62      391.51     53.19 o 
   7  -8   7      126.56      141.49     25.80 o 
   8  -8   7      537.80      587.07     86.85 o 
   9  -8   7      208.30      254.41     59.67 o 
  -8  -7   7     1653.60     1815.97    153.77 o 
  -7  -7   7       30.35       40.13     27.25 o 
  -6  -7   7      656.46      913.98    100.21 o 
  -5  -7   7      507.17      462.56     69.18 o 
  -4  -7   7      121.41      105.61     34.01 o 
  -3  -7   7     3239.19     3153.22     88.83 o 
  -2  -7   7     3065.37     3116.41    107.75 o 
  -1  -7   7        1.51        3.54      7.35 o 
   0  -7   7      716.80      753.16     67.60 o 
   1  -7   7     3737.56     3695.32     93.93 o 
   2  -7   7       25.68       21.99      8.27 o 
   3  -7   7     2987.58     3080.90    136.38 o 
   4  -7   7     3982.16     4067.82    104.54 o 
   5  -7   7       27.70       32.22     26.42 o 
   6  -7   7      856.96      926.12     56.86 o 
   7  -7   7     1588.86     1695.93     81.99 o 
   8  -7   7       37.10       40.12     16.80 o 
   9  -7   7      813.99      840.83    102.22 o 
  -9  -6   7      338.68      313.11     64.13 o 
  -8  -6   7     1252.82     1364.08    127.99 o 
  -7  -6   7      322.90      267.30     56.36 o 
  -6  -6   7      274.64      288.80     55.18 o 
  -5  -6   7     1285.97     1191.03    104.72 o 
  -4  -6   7     2134.78     2111.63    133.16 o 
  -3  -6   7     3050.01     2948.21    114.82 o 
  -2  -6   7     3149.65     3352.60     92.45 o 
  -1  -6   7       17.71       20.16     11.31 o 
   0  -6   7      488.33      515.89     52.48 o 
   1  -6   7     2897.32     2863.35    101.11 o 
   2  -6   7      176.35      184.51     19.73 o 
   3  -6   7     1286.31     1297.63     51.92 o 
   4  -6   7     2577.51     2706.38     79.33 o 
   5  -6   7     2291.58     2249.57     78.24 o 
   6  -6   7      793.25      729.09     48.55 o 
   7  -6   7     3290.87     3549.69    111.72 o 
   8  -6   7      684.48      686.81     53.14 o 
   9  -6   7      120.25      135.34     43.83 o 
  10  -6   7      485.15      537.04     83.41 o 
  -9  -5   7        2.35       26.30     25.41 o 
  -8  -5   7      292.06      275.90     58.13 o 
  -7  -5   7      151.35      140.62     40.20 o 
  -6  -5   7        5.78        3.04     16.15 o 
  -5  -5   7      652.63      586.84     71.08 o 
  -4  -5   7     2601.38     2578.06    139.91 o 
  -3  -5   7      909.67      906.05     32.74 o 
  -2  -5   7     2989.68     2940.50     63.78 o 
  -1  -5   7      872.49      205.10    438.66 o 
   0  -5   7       20.00       15.83     11.86 o 
   1  -5   7     1178.89     1130.49     41.85 o 
   2  -5   7     4638.37     4866.01     86.12 o 
   3  -5   7       31.21       30.50      9.33 o 
   4  -5   7     1493.87     1482.17     54.60 o 
   5  -5   7     1925.21     2027.27     70.34 o 
   6  -5   7      341.58      319.53     34.19 o 
   7  -5   7     1943.54     1869.10     78.36 o 
   8  -5   7     2121.81     2006.87    141.51 o 
   9  -5   7        7.96       19.39     21.37 o 
  10  -5   7      205.70      218.63     53.02 o 
 -10  -4   7     1146.62     1102.87    116.13 o 
  -9  -4   7     1487.59     1533.06    131.73 o 
  -8  -4   7       61.05       55.48     25.93 o 
  -7  -4   7     1150.85     1144.08    103.70 o 
  -6  -4   7     1505.64     1321.45    104.82 o 
  -5  -4   7      132.84      110.59     30.82 o 
  -4  -4   7     2397.09     2436.94     51.66 o 
  -3  -4   7      418.97      408.73     23.35 o 
  -2  -4   7       32.52       24.39      6.23 o 
  -1  -4   7      208.50      203.62     20.11 o 
   0  -4   7     1011.53      933.79     64.10 o 
   1  -4   7      353.21      363.94     19.85 o 
   2  -4   7     1992.52     1965.46     58.66 o 
   3  -4   7      826.14      868.51     33.28 o 
   4  -4   7       11.89        9.34      8.07 o 
   5  -4   7        2.16       -4.95      4.95 o 
   6  -4   7     3537.91     3406.51     91.66 o 
   7  -4   7       19.60       12.73     18.74 o 
   8  -4   7      407.65      408.76     62.92 o 
   9  -4   7      245.26      194.66     47.16 o 
  10  -4   7      486.44      483.89     75.28 o 
 -11  -3   7      596.23      597.32     87.63 o 
 -10  -3   7       14.57       -5.85     16.59 o 
  -9  -3   7     3631.62     3629.71    193.88 o 
  -8  -3   7      654.41      622.69     77.51 o 
  -7  -3   7      103.18       65.99     28.33 o 
  -6  -3   7     1589.40     1719.09    113.26 o 
  -5  -3   7     3769.28     3804.48    160.11 o 
  -4  -3   7     1397.85     1433.77     46.54 o 
  -3  -3   7     7327.83     7380.71    103.88 o 
  -2  -3   7     2570.71     2565.35    126.79 o 
  -1  -3   7      150.69      138.10     17.31 o 
   0  -3   7     3053.94     2863.83    107.91 o 
   1  -3   7     6544.70     6851.82    178.13 o 
   2  -3   7      110.49       94.59     22.79 o 
   4  -3   7     3824.87     3831.55    148.07 o 
   5  -3   7      316.46      324.90     25.01 o 
   6  -3   7     4373.00     4205.36    216.11 o 
   7  -3   7      679.58      755.81     79.86 o 
   8  -3   7       91.83       74.97     30.61 o 
   9  -3   7      272.29      220.84     48.96 o 
  10  -3   7      706.06      638.43     82.59 o 
 -11  -2   7      865.86     1043.46    111.95 o 
 -10  -2   7      218.40      220.08     53.55 o 
  -9  -2   7     1777.73     1736.73    129.98 o 
  -8  -2   7     2017.28     2022.50    131.58 o 
  -7  -2   7      360.65      378.24     54.67 o 
  -6  -2   7      276.81      341.45     49.16 o 
  -5  -2   7     4444.04     4572.43     66.75 o 
  -4  -2   7     1324.97     1306.88     38.73 o 
  -3  -2   7     3644.67     3588.21     89.74 o 
  -2  -2   7     3672.50     3716.16     88.93 o 
  -1  -2   7     3355.18     3495.81     63.28 o 
   0  -2   7     2806.12     2707.26    387.33 o 
   1  -2   7     8114.33     8097.99    190.60 o 
   2  -2   7     1735.47     1952.01     99.04 o 
   3  -2   7     1751.33     1673.58     34.65 o 
   4  -2   7     3743.28     3832.61    207.30 o 
   5  -2   7     4787.95     4856.52    128.76 o 
   6  -2   7      875.08      720.62     54.77 o 
   7  -2   7     4139.33     4226.78    181.90 o 
   8  -2   7      261.58      282.28     51.90 o 
   9  -2   7        0.22      -22.30     22.30 o 
  10  -2   7     1000.54      987.88     99.80 o 
 -11  -1   7       77.40       84.20     33.54 o 
 -10  -1   7      466.77      476.31     70.81 o 
  -9  -1   7       69.57       79.03     28.42 o 
  -8  -1   7      543.78      489.90     63.39 o 
  -7  -1   7      107.69      117.35     12.20 o 
  -6  -1   7      489.61      509.94     39.52 o 
  -5  -1   7     1717.41     1870.13     54.83 o 
  -4  -1   7     3293.37     3291.04     63.13 o 
  -3  -1   7        6.30        7.37      5.58 o 
  -2  -1   7     1435.80     1454.08     44.82 o 
  -1  -1   7     4398.84     4446.70     72.28 o 
   0  -1   7       45.22       13.41      8.48 o 
   1  -1   7     2149.04     2023.31     95.80 o 
   2  -1   7     1083.51      910.21     67.66 o 
   3  -1   7      398.66      462.70     22.91 o 
   4  -1   7      155.63      158.73     25.26 o 
   5  -1   7     3554.65     3544.39     87.73 o 
   6  -1   7      269.44       37.68    132.60 o 
   7  -1   7     2208.59     2182.83     81.63 o 
   8  -1   7     1638.36     1574.30    113.98 o 
   9  -1   7      514.35      445.80     64.70 o 
  10  -1   7      561.68      599.14     77.38 o 
 -11   0   7        6.63       11.92     18.53 o 
 -10   0   7     1690.00     1498.56    119.77 o 
  -9   0   7     1705.24     1641.87    117.27 o 
  -8   0   7        5.71       -2.57      5.85 o 
  -7   0   7      266.29      301.25     24.92 o 
  -6   0   7     1392.41     1372.89     64.73 o 
  -5   0   7       68.01       74.88     12.49 o 
  -4   0   7     3118.91     3150.51     77.18 o 
  -3   0   7     1308.08     1282.45     38.31 o 
  -2   0   7      559.63      597.36     23.87 o 
  -1   0   7      500.33      470.11     18.64 o 
   0   0   7      860.80      522.65    301.79 o 
   1   0   7     3204.59     3538.17     58.50 o 
   3   0   7     1095.66     1161.06     51.46 o 
   4   0   7      836.01      823.17     35.16 o 
   5   0   7      541.71      525.38     36.57 o 
   6   0   7     1569.95     1553.94    103.95 o 
   7   0   7      183.51      116.99     33.02 o 
   8   0   7      302.39      309.95     51.91 o 
   9   0   7     1563.58     1639.84    119.58 o 
  10   0   7      139.20       98.18     34.73 o 
 -12   1   7      856.99      773.14     96.23 o 
 -11   1   7     1412.83     1442.59    120.44 o 
 -10   1   7      298.11      316.87     54.84 o 
  -9   1   7     2058.23     1934.83     94.95 o 
  -8   1   7     2038.58     2006.92     66.05 o 
  -7   1   7        0.27       -1.80      5.70 o 
  -6   1   7     5190.76     5125.01     96.96 o 
  -5   1   7     4462.60     4487.07     84.98 o 
  -4   1   7      376.27      394.10     23.13 o 
  -3   1   7     1271.30     1231.40     36.75 o 
  -2   1   7     4154.85     4240.50     76.06 o 
  -1   1   7      351.45      379.70     21.36 o 
   0   1   7     9261.67     9214.47    129.52 o 
   1   1   7     1614.16     1525.70     52.65 o 
   2   1   7      520.19      313.86     35.73 o 
   3   1   7     2955.01     2721.95    122.68 o 
   4   1   7     4881.72     5136.09    121.64 o 
   5   1   7       10.85       -0.38      8.01 o 
   6   1   7     2146.91     2070.81     80.69 o 
   7   1   7      756.10      756.22     74.98 o 
   8   1   7       82.46       67.89     27.02 o 
   9   1   7      263.89      311.87     53.97 o 
  10   1   7      858.71      887.43     90.98 o 
 -12   2   7      496.95      504.25     73.71 o 
 -11   2   7     1648.04     1618.12    124.13 o 
 -10   2   7        7.00        4.27     13.08 o 
  -9   2   7     1482.94     1443.62    105.76 o 
  -8   2   7     2221.83     2228.18     68.61 o 
  -7   2   7       73.74       98.45     12.77 o 
  -6   2   7     3207.32     3170.55     95.16 o 
  -5   2   7     8751.28     9051.31    117.08 o 
  -4   2   7       45.02       35.19     10.92 o 
  -3   2   7     1781.07     1718.57     43.87 o 
  -2   2   7     6482.42     6560.40    152.67 o 
  -1   2   7     5002.89     4911.81    115.41 o 
   0   2   7     2844.47     2752.20     83.12 o 
   1   2   7     6043.54     6198.19    322.58 o 
   2   2   7      791.68      857.71     44.10 o 
   3   2   7      724.23      760.23     65.86 o 
   4   2   7     5306.55     5363.76    250.86 o 
   5   2   7      612.79      575.91     61.77 o 
   6   2   7     1356.50     1361.75     97.31 o 
   7   2   7     1284.84     1176.22     94.06 o 
   8   2   7      694.71      710.66     75.61 o 
   9   2   7       48.53       15.58     17.40 o 
  10   2   7      916.75      928.86     92.25 o 
 -12   3   7      239.44      183.45     43.81 o 
 -11   3   7      546.27      628.07     64.09 o 
 -10   3   7      521.28      562.65     61.76 o 
  -9   3   7       16.14       16.64     12.78 o 
  -8   3   7      132.22      135.17     23.87 o 
  -7   3   7     5463.34     5678.41    102.36 o 
  -6   3   7        4.73        4.38      4.66 o 
  -5   3   7     1582.86     1641.68     56.87 o 
  -4   3   7      930.51      921.23     32.97 o 
  -3   3   7       86.59      113.86     11.40 o 
  -2   3   7     2162.32     2259.43     41.83 o 
  -1   3   7     6923.53     7159.48     87.14 o 
   0   3   7        0.30       65.19     54.24 o 
   1   3   7     7036.40     7331.14    149.45 o 
   2   3   7     1409.96     1423.47     57.23 o 
   3   3   7      527.43      542.01     57.04 o 
   4   3   7     3673.09     3539.22    132.46 o 
   5   3   7     6457.26     6198.77    202.87 o 
   6   3   7      343.56      394.71     53.01 o 
   7   3   7      820.61      735.38     74.84 o 
   8   3   7     1415.06     1333.62    102.78 o 
   9   3   7      574.94      420.49     60.53 o 
 -12   4   7      383.45      496.02     55.35 o 
 -11   4   7        3.82        7.27     21.60 o 
 -10   4   7      546.83      532.94     68.27 o 
  -9   4   7       73.33      106.00     22.13 o 
  -8   4   7      479.24      457.00     31.12 o 
  -7   4   7      174.67      194.90     18.86 o 
  -6   4   7     2166.78     2247.01     54.69 o 
  -5   4   7      569.60      564.83     30.71 o 
  -4   4   7      617.22      659.25     25.63 o 
  -3   4   7     1033.57     1025.93     49.39 o 
  -2   4   7      672.53      671.51     53.60 o 
  -1   4   7     1459.63     1372.03     52.34 o 
   0   4   7      258.28      252.26     18.49 o 
   1   4   7        0.71        1.22      6.59 o 
   2   4   7      452.81      442.46     41.78 o 
   3   4   7     1581.00     1442.00     94.89 o 
   4   4   7      657.73      621.99     64.08 o 
   5   4   7     1284.16     1208.28     90.97 o 
   6   4   7      498.43      345.38     51.01 o 
   7   4   7       22.22        6.80     13.52 o 
   8   4   7      789.82      757.99     78.69 o 
   9   4   7     1254.44     1304.85    104.71 o 
 -11   5   7     1068.09     1048.28     72.01 o 
 -10   5   7      509.70      465.45     45.55 o 
  -9   5   7     1485.99     1578.03     76.30 o 
  -8   5   7     1727.75     1776.03     73.60 o 
  -7   5   7       13.93       15.56      6.17 o 
  -6   5   7     2756.61     2786.97    139.67 o 
  -5   5   7     1203.21     1251.61     88.87 o 
  -4   5   7       62.98       62.61     22.10 o 
  -3   5   7     1716.54     1856.09     98.11 o 
  -2   5   7     3401.08     3427.36    128.76 o 
  -1   5   7       10.34       33.39     15.69 o 
   0   5   7     2967.51     2982.58     62.06 o 
   1   5   7      469.65      426.99     36.08 o 
   2   5   7      188.69      192.74     28.99 o 
   4   5   7     1355.66     1318.85     96.28 o 
   5   5   7        6.08       -3.04      8.65 o 
   6   5   7      363.44      331.41     36.55 o 
   7   5   7      903.26      917.84    108.95 o 
   8   5   7       55.75       50.80     18.94 o 
 -11   6   7      978.28      976.27    118.20 o 
 -10   6   7       51.29       42.48     29.32 o 
  -9   6   7     1370.14     1476.71    126.38 o 
  -8   6   7     3026.99     2959.89    167.16 o 
  -7   6   7      540.90      578.80     71.89 o 
  -6   6   7     3862.48     3770.91    166.66 o 
  -5   6   7     3559.23     3775.33    158.49 o 
  -4   6   7      471.84      414.32     51.70 o 
  -3   6   7      428.17      363.26     46.97 o 
  -2   6   7     5641.93     5551.51    175.57 o 
  -1   6   7     1477.06     1514.46     90.82 o 
   0   6   7      580.64      616.74     27.95 o 
   1   6   7     3140.19     3402.85    101.42 o 
   3   6   7      774.63      723.90     59.83 o 
   4   6   7     2128.09     2055.21    112.88 o 
   5   6   7      289.29      298.78     34.26 o 
   6   6   7        8.10       39.73     14.23 o 
   7   6   7     1376.59     1386.28     78.07 o 
   8   6   7      890.40      899.18     98.98 o 
 -11   7   7      260.99      188.49     54.31 o 
 -10   7   7      488.40      383.87     72.50 o 
  -9   7   7      128.21      111.24     38.72 o 
  -8   7   7      652.54      747.55     88.02 o 
  -7   7   7     1829.46     1863.41    128.36 o 
  -6   7   7      142.70      213.33     43.13 o 
  -5   7   7     1735.36     1744.55    112.49 o 
  -4   7   7     1995.75     2107.68    120.04 o 
  -3   7   7       31.01       81.38     25.41 o 
  -2   7   7     2793.71     2777.96    132.11 o 
  -1   7   7     2033.43     1954.07    110.96 o 
   0   7   7        0.16        8.06     16.51 o 
   1   7   7     1625.85     1914.35     77.02 o 
   2   7   7     4266.72     2599.47   1771.52 o 
   3   7   7      413.45      408.12     46.39 o 
   4   7   7     1957.11     2025.46     84.22 o 
   5   7   7     1232.79     1283.13    132.69 o 
   6   7   7      401.86      331.49     51.18 o 
   7   7   7      383.83      369.63     41.88 o 
 -10   8   7        4.02      -27.34     27.34 o 
  -9   8   7      438.29      355.82     66.34 o 
  -8   8   7        3.49      -28.00     28.00 o 
  -7   8   7     1406.51     1467.96    117.62 o 
  -6   8   7      476.89      388.92     59.02 o 
  -5   8   7        0.32      -22.25     22.25 o 
  -4   8   7      196.65      164.84     37.87 o 
  -3   8   7      790.01      768.00     75.65 o 
  -2   8   7      678.74      637.37     68.01 o 
  -1   8   7      634.20      675.29     69.62 o 
   0   8   7      624.26      607.66     66.83 o 
   1   8   7      272.45      296.04     47.93 o 
   2   8   7      685.84      717.55     54.81 o 
   3   8   7      584.51      764.92     64.56 o 
   4   8   7       25.72       -5.48      9.25 o 
   5   8   7      429.70      412.78     41.74 o 
   6   8   7      791.00      846.17     61.92 o 
  -9   9   7     1742.61     1710.36    142.74 o 
  -8   9   7      730.31      850.78     97.16 o 
  -7   9   7       34.62       41.25     21.43 o 
  -6   9   7     1582.17     1592.71    121.51 o 
  -5   9   7     1074.96     1039.81     95.01 o 
  -4   9   7      211.07      260.63     47.50 o 
  -3   9   7     2024.87     2148.69    132.07 o 
  -2   9   7     1255.50     1436.56    107.36 o 
  -1   9   7        2.94      -17.16     18.89 o 
   0   9   7       89.05      140.53     36.35 o 
   1   9   7     1289.80     1306.78    105.52 o 
   5   9   7        0.94       11.75     20.73 o 
  -8  10   7     2186.93     2400.75    165.19 o 
  -7  10   7        5.29       -9.68     22.91 o 
  -6  10   7      213.57      214.06     46.21 o 
  -5  10   7      420.14      551.90     73.69 o 
  -4  10   7      325.03      303.33     55.57 o 
  -3  10   7      703.48      754.81     83.24 o 
  -2  10   7     1925.52     1913.36    131.04 o 
  -1  10   7      767.19      647.62     78.06 o 
   0  10   7      146.50       94.09     34.48 o 
   1  10   7     1972.76     2071.15    141.04 o 
   2  10   7      673.70      700.96     83.96 o 
  -6  11   7       73.38       56.21     28.87 o 
  -5  11   7     1899.14     1949.28    142.91 o 
  -4  11   7     1315.17     1481.21    122.10 o 
  -3  11   7        4.21      -17.30     20.17 o 
  -2  11   7     1309.19     1263.30    112.59 o 
  -1  11   7      378.91      345.54     60.61 o 
   0  11   7      386.72      325.33     60.14 o 
   1  11   7     1287.38     1451.08    125.30 o 
  -2 -11   8      201.71      151.64     47.68 o 
  -1 -11   8     2069.28     2184.31    103.57 o 
   0 -11   8      310.67      330.66     40.12 o 
   1 -11   8       85.97       57.56     23.83 o 
  -4 -10   8      968.15     1043.87    115.96 o 
  -3 -10   8     1413.04     1496.67    134.46 o 
  -2 -10   8        0.28      -14.93     20.26 o 
  -1 -10   8      859.91      809.71     95.10 o 
   0 -10   8      445.54      521.60     49.61 o 
   1 -10   8      252.11      242.35     39.44 o 
   2 -10   8      959.86     1120.68     81.50 o 
   4 -10   8       71.68       70.30     29.41 o 
   5 -10   8      993.31     1091.44    115.86 o 
   6 -10   8     1043.45     1017.16    114.68 o 
  -5  -9   8       71.85       20.88     22.83 o 
  -4  -9   8        7.96       58.34     32.59 o 
  -3  -9   8     1824.86     1912.91    145.28 o 
  -2  -9   8      410.69      473.38     70.55 o 
  -1  -9   8      718.59      749.94     86.82 o 
   0  -9   8      672.11      706.05     63.64 o 
   1  -9   8      650.66      707.14     49.25 o 
   2  -9   8      103.44       47.26     44.53 o 
   3  -9   8     1780.99     1808.81     77.06 o 
   4  -9   8      449.08      530.47     43.00 o 
   5  -9   8       29.41       50.72     29.21 o 
   6  -9   8      293.41      255.65     57.43 o 
   7  -9   8      978.55      933.75    109.08 o 
  -7  -8   8      212.78      333.88     67.29 o 
  -6  -8   8      112.33      118.55     40.56 o 
  -5  -8   8       58.09       57.12     28.25 o 
  -4  -8   8     1479.85     1476.25    126.44 o 
  -3  -8   8       85.77       50.95     24.65 o 
  -2  -8   8     1798.39     1607.66    123.56 o 
  -1  -8   8      787.26      858.21     88.18 o 
   0  -8   8        4.25      -13.62     13.62 o 
   1  -8   8      548.35      582.72     45.32 o 
   2  -8   8      322.18      281.53     28.48 o 
   3  -8   8      691.80      702.67     45.05 o 
   4  -8   8      292.03      291.28     30.60 o 
   5  -8   8      364.15      329.82     33.41 o 
   6  -8   8       99.67      100.15     35.72 o 
   7  -8   8      721.93      671.45     90.66 o 
   8  -8   8      435.36      427.72     76.61 o 
  -8  -7   8     1300.78     1339.96    133.21 o 
  -7  -7   8     1682.16     1811.22    148.05 o 
  -6  -7   8      282.83      254.84     53.80 o 
  -5  -7   8        7.73        3.72     17.28 o 
  -4  -7   8     4795.84     4965.08    218.87 o 
  -3  -7   8     1043.66     1050.22     98.39 o 
  -2  -7   8      596.15      614.77     44.03 o 
  -1  -7   8     2209.08     2132.85    289.63 o 
   0  -7   8     1976.07     1941.16    110.92 o 
   1  -7   8       27.77       20.92      8.34 o 
   2  -7   8     1650.06     1872.29    127.33 o 
   3  -7   8      201.85      225.24     32.26 o 
   4  -7   8       31.47       17.94     11.84 o 
   5  -7   8      951.28      972.62     55.31 o 
   6  -7   8      927.74     1033.71     59.03 o 
   7  -7   8       74.42       40.56     24.93 o 
   8  -7   8     1313.77     1298.08    125.51 o 
   9  -7   8      214.93      209.13     57.82 o 
  -8  -6   8      198.54      224.50     57.08 o 
  -7  -6   8     1481.62     1595.90    133.36 o 
  -6  -6   8      778.58      767.69     89.67 o 
  -5  -6   8      245.81      189.07     45.05 o 
  -4  -6   8     3495.63     3674.14    179.24 o 
  -3  -6   8     3034.93     3142.48     68.37 o 
  -2  -6   8        0.25       -1.69      6.78 o 
  -1  -6   8      786.75      816.94     64.59 o 
   0  -6   8     3748.61     3650.96    143.44 o 
   1  -6   8       75.99       89.68     16.30 o 
   2  -6   8     5016.67     5009.62     95.75 o 
   3  -6   8     5842.84     5966.54    106.14 o 
   4  -6   8     1761.18     1778.24    107.81 o 
   5  -6   8      242.09      267.80     26.66 o 
   6  -6   8     4969.62     5042.24    119.51 o 
   7  -6   8      140.34      141.10     23.69 o 
   8  -6   8      909.63      896.25    100.79 o 
   9  -6   8     1245.00     1242.42    122.47 o 
  -9  -5   8      287.82      342.80     68.32 o 
  -8  -5   8       89.00       80.89     35.11 o 
  -7  -5   8      200.35      197.38     47.92 o 
  -6  -5   8      414.15      451.20     65.83 o 
  -5  -5   8      471.41      455.88     62.96 o 
  -4  -5   8      351.46      308.49     24.39 o 
  -3  -5   8     4175.90     4185.75     81.80 o 
  -2  -5   8       43.86       22.40     36.65 o 
  -1  -5   8        1.10       -1.05      8.74 o 
   0  -5   8     1889.13     1917.08    100.88 o 
   1  -5   8     2975.38     3028.40     65.12 o 
   2  -5   8      140.36      150.33     14.24 o 
   3  -5   8      279.39      281.50     20.09 o 
   4  -5   8     2175.98     2185.65     60.89 o 
   5  -5   8      213.00      212.86     22.24 o 
   6  -5   8     2801.35     2827.86    159.14 o 
   7  -5   8      853.96      907.78     95.09 o 
   8  -5   8       31.62        8.57     19.25 o 
   9  -5   8      737.33      788.19     95.99 o 
  10  -5   8      751.65      734.04     96.42 o 
 -10  -4   8      245.93      268.15     57.67 o 
  -9  -4   8     1471.71     1271.24    121.32 o 
  -8  -4   8      963.34      882.76     96.75 o 
  -7  -4   8      608.60      645.92     79.47 o 
  -6  -4   8       59.65       69.02     29.04 o 
  -5  -4   8      138.73      147.55     35.01 o 
  -4  -4   8     2210.42     2233.17     54.13 o 
  -3  -4   8      507.86      513.76     30.46 o 
  -2  -4   8     1115.17     1118.56     37.28 o 
  -1  -4   8     1788.46     1754.04     53.98 o 
   0  -4   8      177.09      171.83     24.05 o 
   1  -4   8     2281.37     2184.05     47.73 o 
   2  -4   8      499.53      437.39     52.21 o 
   3  -4   8     1428.65     1363.71     95.34 o 
   4  -4   8       27.69       26.02     16.00 o 
   5  -4   8     2827.51     2856.75     69.15 o 
   6  -4   8      494.92      517.05     33.94 o 
   7  -4   8     1602.07     1635.50    123.37 o 
   8  -4   8      103.88      161.77     43.08 o 
   9  -4   8        1.11        9.65     16.93 o 
  10  -4   8     1144.84     1158.91    117.13 o 
 -10  -3   8     3288.09     3271.42    195.54 o 
  -9  -3   8       47.09       64.95     31.17 o 
  -8  -3   8      569.90      527.00     72.81 o 
  -7  -3   8     1582.35     1564.59    116.91 o 
  -6  -3   8     3221.43     2999.82    151.84 o 
  -5  -3   8      918.58      886.15     33.19 o 
  -4  -3   8     1618.07     1603.66     45.77 o 
  -3  -3   8     2151.48     2066.71     52.89 o 
  -2  -3   8      454.54      431.60     27.66 o 
  -1  -3   8     4365.13     4237.20    131.64 o 
   0  -3   8     3999.65     3781.48    182.85 o 
   1  -3   8     2246.96     2384.10    111.88 o 
   2  -3   8     3944.05     4092.77    154.02 o 
   3  -3   8        7.64        6.58     12.72 o 
   4  -3   8      134.11      123.12     11.49 o 
   5  -3   8     1558.12     1467.69     49.21 o 
   6  -3   8     1931.74     1816.12    103.33 o 
   7  -3   8      140.34      193.15     42.88 o 
   8  -3   8      418.99      397.56     62.65 o 
   9  -3   8     1220.56     1065.39    106.21 o 
  10  -3   8       50.89      103.80     39.15 o 
 -11  -2   8      181.15      173.05     48.43 o 
 -10  -2   8     1212.00     1238.81    116.28 o 
  -9  -2   8     1088.55     1072.60    103.54 o 
  -8  -2   8       71.50       78.82     30.76 o 
  -7  -2   8      678.99      702.34     75.00 o 
  -6  -2   8     4483.66     4330.61    122.23 o 
  -5  -2   8        0.45       -0.20      5.84 o 
  -4  -2   8     9473.40     9557.38    112.54 o 
  -3  -2   8     4743.49     4571.86     77.00 o 
  -2  -2   8      427.66      431.25     26.06 o 
  -1  -2   8     2728.28     1396.04   1345.06 o 
   0  -2   8     9213.05     9825.58    214.39 o 
   1  -2   8      149.48      139.01     27.03 o 
   2  -2   8     1231.73     1229.51     59.37 o 
   3  -2   8     6384.78     6616.65    202.46 o 
   4  -2   8     1215.83     1165.53     36.72 o 
   5  -2   8      151.57      144.57     16.97 o 
   6  -2   8     3940.72     3806.40    133.31 o 
   7  -2   8       50.23       10.50     17.64 o 
   8  -2   8      516.26      587.44     74.71 o 
   9  -2   8     1842.85     1906.28    138.31 o 
  10  -2   8      462.78      378.15     66.45 o 
 -11  -1   8      214.82      216.89     53.13 o 
 -10  -1   8      342.71      275.92     54.77 o 
  -9  -1   8     2021.90     1663.74    123.31 o 
  -8  -1   8      279.60      290.00     49.62 o 
  -7  -1   8       16.89       12.15      4.27 o 
  -6  -1   8     1755.77     1860.20     98.65 o 
  -5  -1   8     1273.97     1346.39     43.57 o 
  -4  -1   8     1409.82     1346.26     42.78 o 
  -3  -1   8     3055.25     3127.75     62.56 o 
  -2  -1   8     1994.78     2023.98     54.94 o 
  -1  -1   8        8.94       -0.63      5.93 o 
   2  -1   8      678.57      670.18     62.10 o 
   3  -1   8     2665.75     2566.32     48.79 o 
   4  -1   8     5478.90     5410.85     92.87 o 
   5  -1   8      113.47      125.49     17.79 o 
   6  -1   8     2921.88      475.23   1398.09 o 
   7  -1   8     2144.82     1895.56    125.60 o 
   8  -1   8       21.96        4.39     15.74 o 
   9  -1   8     1176.51     1304.00    112.69 o 
  10  -1   8     1280.11     1087.08    107.80 o 
 -11   0   8      939.72      912.88    100.48 o 
 -10   0   8      484.44      539.55     72.45 o 
  -9   0   8      630.51      607.03     72.40 o 
  -8   0   8      528.19      519.85     63.20 o 
  -7   0   8      763.05      804.18     42.33 o 
  -6   0   8        9.35       11.32      8.43 o 
  -5   0   8     2263.82     2273.33     82.78 o 
  -4   0   8      224.98      259.43     19.98 o 
  -3   0   8       21.98       23.63      6.83 o 
  -2   0   8     2943.19     2958.45     63.37 o 
  -1   0   8     1584.81     1602.99     68.00 o 
   0   0   8      869.29      832.44     33.39 o 
   1   0   8     1559.70     1525.58     39.51 o 
   2   0   8      343.56      339.25     20.88 o 
   3   0   8       19.61        9.53      6.47 o 
   4   0   8     2860.72     2868.43     76.91 o 
   5   0   8      510.89      508.25     58.68 o 
   6   0   8       40.20       44.09     21.58 o 
   7   0   8     2023.10     1977.83    127.32 o 
   8   0   8      639.49      610.53     74.14 o 
   9   0   8       39.94       46.55     26.19 o 
  10   0   8     1320.99     1248.47    111.94 o 
 -11   1   8      476.07      402.78     63.80 o 
 -10   1   8     1646.19     1817.01    127.32 o 
  -9   1   8      219.94      251.48     35.18 o 
  -8   1   8      350.49      324.64     28.99 o 
  -7   1   8      987.44     1104.85     61.82 o 
  -6   1   8      230.36      182.82     24.76 o 
  -5   1   8      473.04      519.32     29.75 o 
  -4   1   8     1449.34     1505.23     46.21 o 
  -3   1   8     1963.21     1896.00     47.38 o 
  -2   1   8       90.94      119.00     13.93 o 
  -1   1   8     8332.62     8392.75    140.65 o 
   0   1   8      397.03      398.04     27.99 o 
   1   1   8     1473.93     1642.35     55.74 o 
   3   1   8     3153.41     3086.47    138.28 o 
   4   1   8       19.38       21.72     17.18 o 
   5   1   8      193.25      175.34     37.31 o 
   6   1   8      688.98      736.99     48.55 o 
   7   1   8       92.44       96.78     31.47 o 
   8   1   8     1364.08     1320.43    107.45 o 
   9   1   8      898.27      818.60     87.51 o 
  10   1   8      166.45      150.41     40.16 o 
 -11   2   8       52.06       68.07     27.37 o 
 -10   2   8      758.54      813.85     63.50 o 
  -9   2   8     1305.32     1314.28    202.54 o 
  -8   2   8       52.48       41.67     12.54 o 
  -7   2   8     5277.53     5477.13    133.20 o 
  -6   2   8     7492.48     7434.63    159.61 o 
  -5   2   8       58.00       40.95      9.38 o 
  -4   2   8     3721.77     3657.60     69.85 o 
  -3   2   8     5800.30     5863.59     94.02 o 
  -2   2   8     1146.91     1132.51     43.83 o 
  -1   2   8     7047.08     7390.05    145.91 o 
   0   2   8     4262.03     4279.54    107.52 o 
   1   2   8      107.80       78.33     11.68 o 
   2   2   8     1146.92      436.62    592.44 o 
   3   2   8     3039.03     2950.64    136.70 o 
   4   2   8       47.20       15.94     16.49 o 
   5   2   8     2848.40     2850.19    143.19 o 
   6   2   8      608.92      539.65     64.92 o 
   7   2   8      967.82      939.31     88.07 o 
   8   2   8     1035.40     1005.63     93.77 o 
   9   2   8     1590.32     1448.41    115.78 o 
 -11   3   8       66.80       68.50     22.56 o 
 -10   3   8      158.74      122.32     25.58 o 
  -9   3   8      890.54      887.16     61.23 o 
  -8   3   8     3208.45     3089.10    105.38 o 
  -7   3   8       17.96       14.38     12.89 o 
  -6   3   8      755.15      865.13     46.98 o 
  -5   3   8      948.77     1017.74     46.11 o 
  -4   3   8      377.26      374.09     21.86 o 
  -3   3   8     3363.40     3585.34     60.59 o 
  -2   3   8     3480.34     3494.79     71.77 o 
  -1   3   8      409.30      395.48     22.74 o 
   0   3   8     3841.28     3826.36     75.37 o 
   1   3   8      166.53      170.20     17.72 o 
   2   3   8       75.95       10.90     46.83 o 
   3   3   8     5916.04     5610.73    191.74 o 
   4   3   8     6804.28     6273.09    209.28 o 
   5   3   8       51.54       38.88     20.44 o 
   6   3   8      535.37      529.11     64.81 o 
   7   3   8     2849.91     2672.96    147.48 o 
   8   3   8        3.21      -22.85     22.85 o 
   9   3   8     1902.68     1954.52    133.47 o 
 -11   4   8      384.07      431.87     47.38 o 
 -10   4   8       47.38       38.00     25.76 o 
  -9   4   8        6.46        8.71     14.99 o 
  -8   4   8     1603.97     1610.99     73.71 o 
  -7   4   8      300.31      335.88     31.21 o 
  -6   4   8     1138.75     1140.06     50.63 o 
  -5   4   8      341.17      359.00     25.14 o 
  -4   4   8      683.38      744.57     29.04 o 
  -3   4   8      251.27      232.95     12.19 o 
  -2   4   8     3341.18     3059.86     80.13 o 
  -1   4   8      544.64      534.55     24.36 o 
   0   4   8      166.76      171.90     16.42 o 
   1   4   8     1646.88     1646.21     55.27 o 
   3   4   8       53.21       70.39     26.48 o 
   4   4   8     1839.12     1755.92    112.33 o 
   5   4   8      189.65      142.49     37.57 o 
   6   4   8        0.26       -9.35     14.98 o 
   7   4   8      439.95      334.11     53.73 o 
   8   4   8     1397.08     1370.33    109.62 o 
 -11   5   8      773.79      754.21    101.58 o 
 -10   5   8      268.75      285.02     36.23 o 
  -9   5   8      159.76      175.16     27.03 o 
  -8   5   8      191.38      246.16     47.17 o 
  -7   5   8     3904.65     3976.50     97.02 o 
  -6   5   8        6.66        7.76     17.83 o 
  -5   5   8      371.24      338.52     48.57 o 
  -4   5   8     3566.82     3604.82    145.11 o 
  -3   5   8     2453.01     2388.13    113.63 o 
  -2   5   8      412.40      431.19     47.92 o 
  -1   5   8     1864.31     1783.38     94.05 o 
   0   5   8      806.93      889.98     61.31 o 
   1   5   8        5.97        1.48      9.70 o 
   3   5   8      404.51      401.45     55.83 o 
   4   5   8      132.48      149.16     34.98 o 
   5   5   8      508.57      493.95     62.95 o 
   6   5   8      291.63      201.41     43.00 o 
   7   5   8       12.79      -14.36     16.84 o 
   8   5   8     2098.47     2039.40    135.29 o 
 -11   6   8      112.64       63.89     37.25 o 
 -10   6   8      901.53      941.49    109.55 o 
  -9   6   8     2075.57     2251.87    157.52 o 
  -8   6   8       17.30        3.18     21.17 o 
  -7   6   8     1490.06     1638.71    120.39 o 
  -6   6   8     1794.19     1917.31    121.91 o 
  -5   6   8        6.20      -10.36     13.44 o 
  -4   6   8      747.66      661.05     66.40 o 
  -3   6   8     4246.00     4238.49    160.31 o 
  -2   6   8      108.47      126.57     29.27 o 
  -1   6   8     2591.45     2540.98    120.39 o 
   0   6   8     1665.34     1717.01    115.21 o 
   1   6   8      285.06      279.87     24.43 o 
   3   6   8     1973.03     2045.98    106.81 o 
   4   6   8      310.56      327.44     52.42 o 
   5   6   8      334.40      263.34     47.34 o 
   6   6   8     1328.06     1264.19    104.24 o 
   7   6   8      954.62      958.74     93.17 o 
 -10   7   8        7.76       26.97     27.76 o 
  -9   7   8      872.92      858.82     99.63 o 
  -8   7   8      775.05      900.87     96.61 o 
  -7   7   8      614.72      615.97     76.43 o 
  -6   7   8     1815.47     1759.47    121.14 o 
  -5   7   8      598.00      570.66     66.52 o 
  -4   7   8       21.26       24.23     19.01 o 
  -3   7   8     3403.52     3302.64    149.27 o 
  -2   7   8      665.84      640.14     65.53 o 
  -1   7   8      225.12      271.74     42.86 o 
   0   7   8     1253.82     1200.87     89.15 o 
   1   7   8     2617.80     2558.98    132.20 o 
   4   7   8      132.75      105.40     35.47 o 
   5   7   8       53.19       68.06     26.75 o 
   6   7   8     1071.29      761.61     83.36 o 
 -10   8   8      226.10      237.07     59.70 o 
  -9   8   8      121.24       60.27     32.45 o 
  -8   8   8     1215.25     1017.32    106.13 o 
  -7   8   8      111.89       74.88     32.71 o 
  -6   8   8      168.51      206.69     45.14 o 
  -5   8   8     1370.90     1485.16    111.70 o 
  -4   8   8      724.98      723.01     75.93 o 
  -3   8   8      785.19      774.65     76.79 o 
  -2   8   8     1892.02     1854.42    117.20 o 
  -1   8   8       51.63       36.62     19.23 o 
   0   8   8       22.80       -0.71     12.64 o 
   1   8   8     1579.29     1457.92    106.60 o 
   4   8   8      226.60      126.98     37.69 o 
   5   8   8      366.28      331.00     57.39 o 
  -9   9   8      337.71      343.05     68.27 o 
  -8   9   8      704.99      639.18     85.10 o 
  -7   9   8      953.71     1122.89    107.46 o 
  -6   9   8     1301.26     1315.14    112.13 o 
  -5   9   8        1.96       -1.62     13.89 o 
  -4   9   8     1734.89     1882.60    128.06 o 
  -3   9   8      543.74      623.65     73.40 o 
  -2   9   8      396.65      376.08     57.42 o 
  -1   9   8      269.57      321.84     53.32 o 
   0   9   8     1382.79     1532.00    114.35 o 
   1   9   8       31.61       76.05     27.93 o 
   2   9   8     1604.37     1719.13    125.62 o 
   4   9   8       65.86       85.33     31.32 o 
  -8  10   8        0.16        4.40     19.74 o 
  -7  10   8      273.42      314.62     61.65 o 
  -6  10   8      387.16      432.87     68.11 o 
  -5  10   8        8.51      -14.97     16.84 o 
  -4  10   8     2249.13     2336.70    148.87 o 
  -3  10   8     1503.01     1497.17    118.98 o 
  -2  10   8      109.96      116.43     35.99 o 
  -1  10   8      620.85      592.16     76.73 o 
   0  10   8      892.16      914.25     95.09 o 
   1  10   8      427.99      371.59     63.42 o 
   2  10   8     1389.26     1359.43    119.10 o 
  -6  11   8     1217.63     1231.19    117.64 o 
  -5  11   8     1778.58     1895.98    142.30 o 
  -4  11   8      213.48      296.73     57.89 o 
  -3  11   8     1059.01     1100.82    107.34 o 
  -2  11   8      678.22      661.37     82.76 o 
  -1  11   8      116.03      121.18     39.74 o 
   0  11   8      917.45     1139.23    110.41 o 
   0 -11   9       75.79       87.73     36.18 o 
  -3 -10   9       17.80       -0.13     18.92 o 
  -2 -10   9     1906.98     2128.37    160.18 o 
  -1 -10   9      440.30      445.21     72.49 o 
   0 -10   9       12.69       -0.72      9.16 o 
   2 -10   9     1571.09     1723.19    133.82 o 
   3 -10   9      332.72      306.52     59.59 o 
   4 -10   9      992.68      934.41    106.01 o 
   5 -10   9     1786.38     1867.96    155.37 o 
  -5  -9   9        0.67      -10.77     19.15 o 
  -4  -9   9     1674.75     1913.46    152.96 o 
  -3  -9   9       12.82       17.32     20.01 o 
  -2  -9   9      810.92      804.61     93.94 o 
  -1  -9   9     1254.79     1242.91    115.42 o 
   0  -9   9      390.59      419.46     37.07 o 
   1  -9   9       63.54       83.58     21.77 o 
   2  -9   9     1515.84     1514.80    119.78 o 
   3  -9   9       39.17       51.39     27.20 o 
   4  -9   9      229.54      301.55     58.62 o 
   5  -9   9      392.84      435.86     72.06 o 
   6  -9   9      924.91     1038.91    115.84 o 
   7  -9   9      180.31      211.43     55.99 o 
  -6  -8   9      221.60      277.84     58.82 o 
  -5  -8   9      488.68      472.87     76.54 o 
  -4  -8   9       64.13       66.02     29.95 o 
  -3  -8   9     1534.70     1529.09    127.28 o 
  -2  -8   9       27.67       35.22     23.70 o 
  -1  -8   9       35.69        7.56     13.81 o 
   0  -8   9      787.96      763.41     46.51 o 
   1  -8   9      222.64      222.26     25.46 o 
   2  -8   9      646.24      676.01     42.36 o 
   3  -8   9      231.67      227.53     37.76 o 
   4  -8   9      161.05       88.25     30.63 o 
   5  -8   9       32.13       26.10     19.89 o 
   6  -8   9     1050.87     1045.19    110.86 o 
   7  -8   9      198.57      195.79     52.38 o 
   8  -8   9      214.18      119.98     44.70 o 
  -7  -7   9       21.39       36.20     26.44 o 
  -6  -7   9      870.59      928.64    103.69 o 
  -5  -7   9      739.10      852.01     98.11 o 
  -4  -7   9      184.75      223.30     49.20 o 
  -3  -7   9     1880.44     1982.73    138.12 o 
  -2  -7   9     2257.43     2099.59    138.10 o 
  -1  -7   9      776.37      820.72     70.76 o 
   0  -7   9      554.42      539.32     36.06 o 
   1  -7   9     2505.77     2617.29     90.94 o 
   2  -7   9        0.49       -0.07      7.32 o 
   3  -7   9     1848.08     1958.31     64.03 o 
   4  -7   9     1038.27      980.20     47.25 o 
   5  -7   9      806.76      954.38     98.16 o 
   6  -7   9      438.64      485.08     73.96 o 
   7  -7   9      412.41      394.85     69.01 o 
   8  -7   9        6.80      -17.93     17.93 o 
  -8  -6   9      805.63      750.03     97.72 o 
  -7  -6   9      147.77      161.34     43.32 o 
  -6  -6   9        0.78       25.50     23.03 o 
  -5  -6   9      983.38     1012.30    101.51 o 
  -4  -6   9     1448.31     1394.07    114.47 o 
  -3  -6   9       27.43        2.09      4.10 o 
  -2  -6   9     1557.81     1562.90     63.76 o 
  -1  -6   9     3866.66     3622.38    204.76 o 
   0  -6   9       27.59        9.48     12.22 o 
   1  -6   9     4095.20     4352.04    132.83 o 
   2  -6   9     2994.26     2977.54     67.64 o 
   3  -6   9        1.25        8.16      5.49 o 
   4  -6   9     1903.11     1890.99     56.47 o 
   5  -6   9     2932.43     3216.00    173.77 o 
   6  -6   9        2.61      -14.07     20.80 o 
   7  -6   9     1376.89     1309.32    120.16 o 
   8  -6   9     1108.13     1168.56    119.30 o 
   9  -6   9      338.26      310.97     65.50 o 
  -9  -5   9        1.02      -25.00     25.00 o 
  -8  -5   9     1113.18     1016.47    109.65 o 
  -7  -5   9      872.39      855.05     96.13 o 
  -6  -5   9      525.13      427.47     64.74 o 
  -5  -5   9      650.64      776.09     84.81 o 
  -4  -5   9      532.13      561.55     35.11 o 
  -3  -5   9      228.75      233.15     20.30 o 
  -2  -5   9      688.96      756.17     40.79 o 
  -1  -5   9     2660.21     2535.29     71.07 o 
   0  -5   9     1433.38     1274.30    117.40 o 
   1  -5   9     1995.08     1906.06     51.89 o 
   2  -5   9      651.98      632.98     67.41 o 
   3  -5   9      151.81      122.01     32.66 o 
   4  -5   9      329.42      407.91     59.53 o 
   5  -5   9     1867.59     1922.98    131.60 o 
   6  -5   9      727.63      702.72     84.47 o 
   7  -5   9      131.57      118.69     39.35 o 
   8  -5   9      577.21      543.54     79.06 o 
   9  -5   9      894.57      972.91    109.77 o 
  -9  -4   9      456.43      391.43     69.89 o 
  -8  -4   9       56.17       26.76     23.62 o 
  -7  -4   9      307.11      247.57     52.33 o 
  -6  -4   9     2869.33     2823.42    157.78 o 
  -5  -4   9      764.58      769.93     33.65 o 
  -4  -4   9     1119.07     1142.07     41.88 o 
  -3  -4   9      801.50      816.01     40.78 o 
  -2  -4   9      613.68      602.41     47.01 o 
  -1  -4   9      437.15      410.80     26.81 o 
   0  -4   9     3170.54     3153.74     59.49 o 
   1  -4   9       21.07       22.34     15.28 o 
   2  -4   9        7.27       10.14     13.28 o 
   3  -4   9      909.57      951.46     83.34 o 
   4  -4   9      357.53      398.97     58.28 o 
   5  -4   9      477.78      506.12     66.82 o 
   6  -4   9     1483.98     1524.85    118.77 o 
   7  -4   9       11.25      -11.14     17.16 o 
   8  -4   9       94.01       71.92     32.40 o 
   9  -4   9     1408.10     1472.28    131.40 o 
 -10  -3   9        2.55       22.32     21.54 o 
  -9  -3   9     1384.78     1327.04    121.98 o 
  -8  -3   9      901.89      854.03     93.04 o 
  -7  -3   9      286.74      312.53     54.94 o 
  -6  -3   9      916.98      935.63     87.05 o 
  -5  -3   9      469.58      460.19     28.48 o 
  -4  -3   9       27.55       31.47      8.42 o 
  -3  -3   9     1406.16     1486.69     59.61 o 
  -2  -3   9     3887.99     2455.71   1737.93 o 
  -1  -3   9      618.70      619.77     33.66 o 
   0  -3   9     2714.98     2695.72    120.23 o 
   1  -3   9     1745.57     1715.05    100.89 o 
   2  -3   9      159.68      140.79     31.76 o 
   3  -3   9        1.99       23.10     21.32 o 
   4  -3   9     7500.09     7274.32    235.17 o 
   5  -3   9      731.17      670.22     29.12 o 
   6  -3   9       43.09       61.59     28.50 o 
   7  -3   9      435.45      417.49     65.07 o 
   8  -3   9      288.26      414.87     69.08 o 
   9  -3   9      327.73      330.43     62.13 o 
 -10  -2   9      337.12      334.18     61.11 o 
  -9  -2   9      565.61      587.81     77.94 o 
  -8  -2   9     2379.25     2298.58    144.98 o 
  -7  -2   9     1761.54     1596.98    114.26 o 
  -6  -2   9      934.62      931.06     39.38 o 
  -5  -2   9     3566.11     3660.26     73.35 o 
  -4  -2   9      318.69      309.55     30.75 o 
  -3  -2   9      159.75      143.47     14.62 o 
  -2  -2   9     4871.55     4817.69    109.96 o 
  -1  -2   9     8655.11     8497.04    110.30 o 
   1  -2   9     5252.57     5343.38    177.09 o 
   2  -2   9     1793.74     1712.56    104.62 o 
   3  -2   9      255.30      250.49     43.67 o 
   4  -2   9     3765.82     3704.37    166.41 o 
   5  -2   9     2316.60     2292.61     95.92 o 
   6  -2   9       52.64       22.62     18.12 o 
   7  -2   9      893.39      817.04     87.92 o 
   8  -2   9     1516.86     1552.22    125.55 o 
   9  -2   9      246.78      346.75     62.31 o 
 -11  -1   9      441.60      418.03     71.08 o 
 -10  -1   9     1145.29     1144.90    108.52 o 
  -9  -1   9       71.34       49.94     26.60 o 
  -8  -1   9      331.51      312.43     52.61 o 
  -7  -1   9     1814.92     1922.96     60.78 o 
  -6  -1   9     1390.50     1378.68     54.31 o 
  -5  -1   9     1539.15     1600.10     50.27 o 
  -4  -1   9      358.19      358.17     23.33 o 
  -3  -1   9      811.74      762.49     40.68 o 
  -2  -1   9      537.06      596.30     38.30 o 
  -1  -1   9     6606.63     6477.42     98.82 o 
   1  -1   9     1754.48     1856.42    105.27 o 
   2  -1   9     4274.81     4509.11    168.95 o 
   3  -1   9     1886.12     1882.95    113.05 o 
   4  -1   9     1623.69     1667.87     48.11 o 
   5  -1   9     2933.40     2899.00    101.18 o 
   6  -1   9      186.71      172.17     36.17 o 
   7  -1   9        1.95        9.40     14.29 o 
   8  -1   9     1523.47     1534.93    122.63 o 
   9  -1   9      931.23      937.29     99.91 o 
 -11   0   9       17.01       30.28     21.68 o 
 -10   0   9      179.87      181.53     44.01 o 
  -9   0   9      227.98      204.23     44.11 o 
  -8   0   9      349.76      366.27     54.03 o 
  -7   0   9      306.16      349.47     50.03 o 
  -6   0   9     1387.03     1472.06     69.08 o 
  -5   0   9      197.88      231.71     21.03 o 
  -4   0   9      480.21      501.41     28.09 o 
  -3   0   9     2184.06     2247.77     53.83 o 
  -2   0   9     1917.32     1948.36     52.95 o 
  -1   0   9     1671.97     1639.77     40.93 o 
   0   0   9      973.44      955.76     33.14 o 
   1   0   9       36.23       31.56      5.80 o 
   2   0   9      233.87      241.20     15.72 o 
   3   0   9     1902.27     1932.70     55.04 o 
   4   0   9      487.61      491.10     32.30 o 
   5   0   9      603.05      713.11     42.63 o 
   6   0   9      358.29      292.43     50.78 o 
   7   0   9      621.68      626.86     75.49 o 
   8   0   9      687.08      683.71     81.73 o 
   9   0   9     2215.02     1933.32    141.86 o 
 -11   1   9      764.99      708.20     86.03 o 
 -10   1   9       10.52      -10.91     14.09 o 
  -9   1   9      309.43      309.01     38.48 o 
  -8   1   9     1304.95     1381.22     74.78 o 
  -7   1   9       12.51       10.90     10.82 o 
  -6   1   9     2193.79     2327.88     84.53 o 
  -5   1   9     1245.49     1291.87     47.59 o 
  -4   1   9       89.80       82.01     11.95 o 
  -3   1   9     1240.50     1240.59     39.83 o 
  -2   1   9     4997.34     4890.99    196.58 o 
  -1   1   9      297.90      435.27     34.29 o 
   0   1   9      804.43      829.35     35.92 o 
   1   1   9     1228.29     1270.09     43.68 o 
   2   1   9      697.15      680.74     50.81 o 
   3   1   9      509.42      482.07     59.45 o 
   4   1   9     1301.50     1276.22     97.44 o 
   5   1   9      101.89       82.97     47.14 o 
   6   1   9       20.79        7.52     17.53 o 
   7   1   9     1428.22     1367.25    110.74 o 
   8   1   9      446.86      384.45     63.00 o 
   9   1   9      709.15      689.97     85.17 o 
 -11   2   9      817.65      756.36     87.21 o 
 -10   2   9      716.80      689.40     59.59 o 
  -9   2   9      421.34      366.43     40.80 o 
  -8   2   9     6033.58     5711.41    277.05 o 
  -7   2   9     2798.92     2989.60    100.30 o 
  -6   2   9      294.04      271.37     28.98 o 
  -5   2   9     1281.60     1369.88     58.04 o 
  -4   2   9     1518.25     1538.53     58.34 o 
  -3   2   9        1.69        7.21      5.71 o 
  -2   2   9     9319.13     9491.38    129.95 o 
  -1   2   9     5183.39     5243.94    126.61 o 
   0   2   9       24.88       11.07     13.34 o 
   1   2   9     1923.25     1977.43     62.31 o 
   2   2   9     3634.66     3589.69     86.84 o 
   3   2   9      407.20      436.18     37.77 o 
   4   2   9     4596.37     4443.09    182.31 o 
   5   2   9     1317.26     1356.23    104.28 o 
   6   2   9      426.97      407.32     59.78 o 
   7   2   9      477.08      445.51     64.49 o 
   8   2   9     2312.26     2294.02    147.67 o 
   9   2   9      277.16      236.76     51.71 o 
 -11   3   9      618.56      636.30     59.61 o 
 -10   3   9      360.10      352.02     42.24 o 
  -9   3   9      562.42      626.28     51.72 o 
  -8   3   9     1165.08     1360.82     71.04 o 
  -7   3   9     3937.52     4009.38    111.51 o 
  -6   3   9       84.05       69.82     14.75 o 
  -5   3   9      694.73      726.53     40.45 o 
  -4   3   9     1554.64     1556.25     45.59 o 
  -3   3   9     1040.03     1058.69     35.15 o 
  -2   3   9      812.27      886.02     60.45 o 
  -1   3   9     5073.28     5063.40    137.49 o 
   0   3   9      569.51      613.12     32.17 o 
   1   3   9        3.91        6.70      5.13 o 
   2   3   9     7429.15     7077.24    221.40 o 
   3   3   9      496.26      526.66     41.08 o 
   4   3   9     2181.18     1995.42    123.73 o 
   5   3   9     1020.53      986.36     89.94 o 
   6   3   9      431.15      446.48     62.25 o 
   7   3   9       10.64        9.70     16.49 o 
   8   3   9     2189.36     2179.63    143.97 o 
 -11   4   9       61.80       93.25     39.15 o 
 -10   4   9        2.10       -3.74     11.34 o 
  -9   4   9      836.09      932.08     61.11 o 
  -8   4   9       99.84       92.95     20.20 o 
  -7   4   9      371.61      497.43     66.16 o 
  -6   4   9      526.79      565.15     47.35 o 
  -5   4   9        2.33       -0.05      5.11 o 
  -4   4   9      936.61      985.94     86.47 o 
  -3   4   9     4335.40     4377.92     64.83 o 
  -2   4   9       71.09       81.25      7.01 o 
  -1   4   9     2449.28     2578.87     59.00 o 
   0   4   9      705.73      726.64     35.49 o 
   1   4   9      314.37      278.78     24.25 o 
   2   4   9     1387.06     1394.05     64.24 o 
   3   4   9     4971.96     4659.46    225.58 o 
   4   4   9       19.08      -10.06     15.49 o 
   5   4   9      346.45      301.37     51.79 o 
   6   4   9      284.56      300.05     53.33 o 
   7   4   9      340.15      257.25     50.34 o 
   8   4   9     1108.16     1094.83    103.23 o 
 -11   5   9      101.36      116.21     43.74 o 
 -10   5   9        6.73      -38.80     38.80 o 
  -9   5   9      336.28      333.84     63.70 o 
  -8   5   9     2877.79     2980.29     93.88 o 
  -7   5   9      176.84      173.13     21.02 o 
  -6   5   9      110.52      126.23     14.58 o 
  -5   5   9     1906.24     2052.96    118.41 o 
  -4   5   9     1574.53     1601.77     99.81 o 
  -3   5   9     1022.65      984.14     75.28 o 
  -2   5   9     1462.24     1529.77     90.89 o 
  -1   5   9      215.34      178.01     31.83 o 
   0   5   9      658.26      694.37     33.76 o 
   1   5   9      278.00      297.36     25.30 o 
   2   5   9      276.41      252.09     34.85 o 
   3   5   9      927.92      936.69     56.39 o 
   4   5   9      369.76      402.80     58.84 o 
   5   5   9      282.84      314.26     54.73 o 
   6   5   9      170.00      165.12     41.53 o 
   7   5   9     1727.36     1831.39    131.27 o 
 -10   6   9      495.09      457.01     79.40 o 
  -9   6   9        0.44      -20.77     26.09 o 
  -8   6   9     2759.62     2861.37    170.25 o 
  -7   6   9     1267.13     1207.92    105.89 o 
  -6   6   9      364.79      429.09     61.13 o 
  -5   6   9      809.40      834.36     79.37 o 
  -4   6   9     2130.97     2191.71    121.75 o 
  -3   6   9      295.12      232.83     40.52 o 
  -2   6   9     3394.74     3351.08    142.25 o 
  -1   6   9     1182.54     1223.08     85.92 o 
   0   6   9      329.80      320.69     22.38 o 
   1   6   9     2802.97     2847.46     77.12 o 
   3   6   9       21.85       63.92     26.24 o 
   4   6   9      450.09      406.89     61.50 o 
   5   6   9      840.72      873.04     89.76 o 
   6   6   9      129.96       92.61     32.45 o 
 -10   7   9      913.20      922.99    110.15 o 
  -9   7   9       23.91       20.94     27.86 o 
  -8   7   9     1718.58     1845.26    140.29 o 
  -7   7   9     2314.99     2302.14    148.45 o 
  -6   7   9       62.48       40.59     23.57 o 
  -5   7   9      754.93      825.32     81.97 o 
  -4   7   9     3344.01     3059.15    150.51 o 
  -3   7   9      438.52      423.03     56.02 o 
  -2   7   9     1119.57     1071.83     86.34 o 
  -1   7   9     1933.63     1983.28    115.91 o 
   0   7   9     1039.80     1063.32     86.73 o 
   1   7   9      603.66      586.52     65.71 o 
   2   7   9     3248.60     2881.15    145.69 o 
   4   7   9      354.17      320.84     56.50 o 
   5   7   9     1145.56     1169.94    106.17 o 
   6   7   9      760.94      784.05     89.63 o 
  -9   8   9      381.53      386.57     70.38 o 
  -8   8   9        0.11      -10.82     24.42 o 
  -7   8   9      580.42      487.69     71.37 o 
  -6   8   9      768.80      798.73     87.20 o 
  -5   8   9       73.71       97.94     32.14 o 
  -4   8   9     1161.04     1218.97    100.85 o 
  -3   8   9     1267.70     1277.81    101.03 o 
  -2   8   9       34.25       56.38     23.39 o 
  -1   8   9      575.73      605.46     69.66 o 
   0   8   9     2869.29     2748.81    145.82 o 
   1   8   9      290.57      214.01     43.32 o 
   2   8   9     1931.54     1743.38    120.84 o 
   4   8   9       67.83       51.44     26.40 o 
   5   8   9      311.31      328.73     58.47 o 
  -8   9   9      483.29      456.97     75.25 o 
  -7   9   9      348.96      298.78     59.19 o 
  -6   9   9       16.94        7.15     22.41 o 
  -5   9   9      798.07      806.09     88.95 o 
  -4   9   9        0.57       17.43     19.37 o 
  -3   9   9      643.40      640.45     76.02 o 
  -2   9   9      326.56      271.19     50.98 o 
  -1   9   9      213.07      250.73     49.56 o 
   0   9   9       73.90       81.00     29.20 o 
   1   9   9      662.14      751.38     82.86 o 
   2   9   9       59.59       38.68     25.69 o 
  -7  10   9      519.08      595.18     83.70 o 
  -6  10   9        0.15       21.27     19.25 o 
  -5  10   9     2048.17     2041.81    144.92 o 
  -4  10   9     1298.69     1370.50    116.33 o 
  -3  10   9       25.02       50.54     30.19 o 
  -2  10   9      481.61      477.65     69.45 o 
  -1  10   9     1047.44     1054.36    101.96 o 
   0  10   9        0.15      -11.15     21.18 o 
   1  10   9     1352.79     1273.00    113.68 o 
  -4  11   9     1698.34     1832.92    140.45 o 
  -3  11   9      201.29      166.36     45.93 o 
  -2  11   9      276.38      271.52     56.11 o 
  -2 -10  10        4.80      -18.84     22.30 o 
  -1 -10  10       33.62        9.02     13.91 o 
   2 -10  10      446.22      438.79     69.10 o 
   3 -10  10      866.48      786.97     96.31 o 
   4 -10  10     1355.04     1315.68    128.18 o 
  -4  -9  10       12.69        4.91     15.18 o 
  -3  -9  10      801.95      978.81    110.02 o 
  -2  -9  10      244.18      348.09     64.72 o 
  -1  -9  10       76.83       72.06     29.81 o 
   0  -9  10      412.09      566.64     69.77 o 
   1  -9  10     1739.17     1693.80    125.43 o 
   2  -9  10       72.02       59.86     28.32 o 
   3  -9  10      615.61      561.72     77.60 o 
   4  -9  10      750.19      797.09     96.13 o 
   5  -9  10      883.22      942.29    109.59 o 
   6  -9  10     1901.67     1949.01    159.96 o 
  -6  -8  10       14.74      -26.80     26.80 o 
  -5  -8  10      585.76      603.70     89.01 o 
  -4  -8  10       79.78      153.21     43.96 o 
  -3  -8  10       79.06       73.40     32.49 o 
  -2  -8  10      427.77      434.83     41.45 o 
  -1  -8  10      802.65      812.94     76.38 o 
   0  -8  10      125.01      135.05     19.81 o 
   1  -8  10     1332.96     1291.45    104.71 o 
   2  -8  10       90.60       96.65     32.02 o 
   3  -8  10       57.81      101.81     35.63 o 
   4  -8  10      163.02      145.66     41.00 o 
   5  -8  10      790.57      839.64     98.55 o 
   6  -8  10        7.47       -7.69     14.33 o 
   7  -8  10      375.25      275.43     62.73 o 
  -7  -7  10      456.41      495.01     80.76 o 
  -6  -7  10     1174.15     1170.39    118.99 o 
  -5  -7  10       28.94       19.46     22.32 o 
  -4  -7  10     1090.71     1163.84    112.28 o 
  -3  -7  10     1160.84     1145.95    108.02 o 
  -2  -7  10       48.80       24.27     11.97 o 
  -1  -7  10     1177.64     1258.78     90.28 o 
   0  -7  10     2976.19     3064.52     83.33 o 
   1  -7  10      303.00      274.85     34.07 o 
   2  -7  10      927.26      942.10     89.77 o 
   3  -7  10      488.02      457.03     65.92 o 
   4  -7  10      172.58      163.46     42.07 o 
   5  -7  10      909.10      964.71    101.61 o 
   6  -7  10      559.10      536.28     79.17 o 
   7  -7  10       13.44       23.34     20.77 o 
   8  -7  10      161.70      150.71     52.90 o 
  -8  -6  10       64.71      113.90     42.68 o 
  -7  -6  10      508.06      536.73     79.67 o 
  -6  -6  10     4304.26     4668.95    225.61 o 
  -5  -6  10      317.29      275.85     54.94 o 
  -4  -6  10      310.15      327.68     29.55 o 
  -3  -6  10     1207.60     1283.77    109.65 o 
  -2  -6  10     1347.18     1333.77    120.03 o 
  -1  -6  10      144.52      153.05     20.08 o 
   0  -6  10     3195.48     3429.12    101.24 o 
   1  -6  10     1407.37     1390.88     60.99 o 
   2  -6  10      433.51      402.48     57.25 o 
   3  -6  10     1041.26     1030.40     95.26 o 
   4  -6  10     1212.59     1251.74    108.82 o 
   5  -6  10      223.40      202.73     47.72 o 
   6  -6  10     2505.83     2810.78    175.13 o 
   7  -6  10      469.28      504.91     80.28 o 
   8  -6  10      138.80      206.65     55.95 o 
  -8  -5  10      257.79      237.88     55.80 o 
  -7  -5  10      145.02      172.96     46.60 o 
  -6  -5  10     2316.74     2276.14    152.16 o 
  -5  -5  10     1544.96     1438.86    118.60 o 
  -4  -5  10      560.63      530.37     39.81 o 
  -3  -5  10      496.17      538.91     41.84 o 
  -2  -5  10     2807.67     2785.40    106.57 o 
  -1  -5  10        8.84        9.13      7.28 o 
   0  -5  10     3480.19     3479.61     50.90 o 
   1  -5  10     3666.69     3869.98    163.73 o 
   2  -5  10      608.59      601.82     68.68 o 
   3  -5  10      890.03      954.71     89.09 o 
   4  -5  10     5176.14     4985.40    209.83 o 
   5  -5  10      250.68      263.41     52.93 o 
   6  -5  10     1144.59     1317.54    117.06 o 
   7  -5  10      974.60     1044.78    109.09 o 
   8  -5  10      156.16      148.15     47.83 o 
  -9  -4  10       46.09       59.76     27.97 o 
  -8  -4  10     1076.99     1086.03    109.78 o 
  -7  -4  10      417.50      387.91     63.72 o 
  -6  -4  10        0.02       21.73     17.54 o 
  -5  -4  10     1154.17     1198.28     48.23 o 
  -4  -4  10      294.58      273.81     22.14 o 
  -3  -4  10      153.12      155.24     21.70 o 
  -2  -4  10      559.52      602.91     45.05 o 
  -1  -4  10     3902.46     3923.85     68.75 o 
   0  -4  10       18.09       24.66     17.11 o 
   1  -4  10       21.24       18.67     16.19 o 
   2  -4  10      238.78      265.73     45.46 o 
   3  -4  10       30.99       26.97     18.83 o 
   4  -4  10     2156.08     2240.10    138.85 o 
   5  -4  10     1608.01     1621.61    122.78 o 
   6  -4  10       13.57       23.61     22.42 o 
   7  -4  10      382.87      487.34     73.31 o 
   8  -4  10      584.70      653.14     88.98 o 
   9  -4  10       77.43      102.50     42.33 o 
 -10  -3  10      804.01      724.72     95.76 o 
  -9  -3  10      611.16      626.57     85.17 o 
  -8  -3  10        5.72      -12.29     19.07 o 
  -7  -3  10     1478.86     1572.83    121.33 o 
  -6  -3  10     1738.27     1679.91     62.16 o 
  -5  -3  10      474.03      427.09     30.65 o 
  -4  -3  10       84.95       68.44     11.46 o 
  -3  -3  10      609.79      565.01     47.57 o 
  -2  -3  10      242.26      231.31     25.31 o 
  -1  -3  10     3325.99     3197.97    208.78 o 
   0  -3  10      563.70      469.40     54.37 o 
   1  -3  10      290.91      312.25     46.59 o 
   2  -3  10      403.51      414.18     55.47 o 
   3  -3  10     1812.31     1871.33    120.70 o 
   4  -3  10      661.53      674.04     75.51 o 
   5  -3  10      973.12     1005.11     96.34 o 
   6  -3  10       54.25       89.94     33.16 o 
   7  -3  10      187.70      280.59     56.94 o 
   8  -3  10      340.23      434.44     72.26 o 
   9  -3  10      497.92      584.38     85.00 o 
 -10  -2  10      596.51      582.25     82.60 o 
  -9  -2  10      864.75     1020.19    103.94 o 
  -8  -2  10      938.61      755.07     84.92 o 
  -7  -2  10     1458.96     1355.51    107.63 o 
  -6  -2  10     3488.01     3555.17     85.86 o 
  -5  -2  10     2008.22     1945.52     68.54 o 
  -4  -2  10      837.33      810.47     46.77 o 
  -3  -2  10     1852.27     1757.87     62.36 o 
  -2  -2  10     5604.07     5293.32    113.92 o 
  -1  -2  10     2407.14     2367.61     82.35 o 
   0  -2  10     5603.89     5528.13    183.73 o 
   1  -2  10      533.71      592.06     63.20 o 
   2  -2  10        5.34       38.56     20.44 o 
   3  -2  10     3367.09     3247.09    157.12 o 
   4  -2  10     1731.01     1770.95    120.34 o 
   5  -2  10      423.72      403.04     60.37 o 
   6  -2  10      451.64      429.76     64.85 o 
   7  -2  10     1148.00     1249.54    113.19 o 
   8  -2  10        0.31       12.92     23.92 o 
   9  -2  10     1446.13     1523.84    133.79 o 
 -10  -1  10       51.81       62.77     29.18 o 
  -9  -1  10      201.14      173.61     43.62 o 
  -8  -1  10     2437.99     2195.72    138.50 o 
  -7  -1  10        4.26       -2.08      8.48 o 
  -6  -1  10     4937.56     4868.33    109.37 o 
  -5  -1  10     1344.29     1247.04     59.94 o 
  -4  -1  10       18.37       31.54     11.29 o 
  -3  -1  10     1992.08     1941.46     94.53 o 
  -2  -1  10     6444.64     6084.06    123.32 o 
  -1  -1  10      797.07      809.83     30.89 o 
   0  -1  10     3023.43     3099.46    138.67 o 
   1  -1  10     4346.47     4428.42    171.19 o 
   2  -1  10      396.99      444.68     57.17 o 
   3  -1  10     1078.03     1085.44     90.83 o 
   4  -1  10     5062.07     4757.37     84.22 o 
   5  -1  10       25.54       55.20     25.74 o 
   6  -1  10      200.86      257.46     52.76 o 
   7  -1  10     1620.42     1767.44    132.00 o 
   8  -1  10      525.65      415.26     67.74 o 
   9  -1  10     1214.09     1331.94    124.75 o 
 -11   0  10      421.59      286.17     60.20 o 
 -10   0  10       51.98       39.65     25.82 o 
  -9   0  10       56.79       57.58     24.79 o 
  -8   0  10      645.44      652.39     41.32 o 
  -7   0  10     1231.12      218.98    622.01 o 
  -6   0  10      679.84      655.21     47.56 o 
  -5   0  10      895.71      947.85     42.37 o 
  -4   0  10        9.31       16.38      6.42 o 
  -3   0  10      132.45      118.79     13.35 o 
  -2   0  10      564.75      516.45     24.92 o 
  -1   0  10      991.69      995.92     41.12 o 
   0   0  10      129.48      121.35     12.73 o 
   1   0  10      505.71      486.73     19.83 o 
   2   0  10     3528.25     3324.11     44.84 o 
   3   0  10      108.70       99.20     11.20 o 
   4   0  10     3300.56     3194.91    158.23 o 
   5   0  10     1747.60     1838.11    125.64 o 
   6   0  10        7.58       -3.97     17.25 o 
   7   0  10      493.32      509.51     73.15 o 
   8   0  10     1566.24     1505.96    126.00 o 
   9   0  10        9.47       -8.84     20.33 o 
 -11   1  10      111.00       98.24     36.64 o 
 -10   1  10      369.73      327.73     55.86 o 
  -9   1  10      690.70      679.97     75.39 o 
  -8   1  10      111.00       88.47     20.87 o 
  -7   1  10     3313.78     3192.58    107.64 o 
  -6   1  10      754.36      836.41     52.15 o 
  -5   1  10      210.72      217.97     25.59 o 
  -4   1  10      487.70      499.22     28.64 o 
  -3   1  10      198.27      198.18     17.26 o 
  -2   1  10       97.21      124.04     13.48 o 
  -1   1  10     2134.20     2255.75     65.51 o 
   0   1  10     1313.02     1272.74     45.85 o 
   1   1  10       49.22       45.56     21.21 o 
   2   1  10     1545.01     1572.86     44.96 o 
   3   1  10      573.50      661.97     72.50 o 
   4   1  10      828.45      890.02     47.65 o 
   5   1  10     1440.49     1310.38    105.70 o 
   6   1  10      556.78      587.72     74.71 o 
   7   1  10       76.88      115.88     36.34 o 
   8   1  10      926.71      858.10     95.76 o 
   9   1  10       41.43       22.93     21.63 o 
 -11   2  10       45.39       63.80     29.44 o 
 -10   2  10      403.88      453.05     52.41 o 
  -9   2  10      697.48      832.22     93.32 o 
  -8   2  10      532.45      560.52     47.52 o 
  -7   2  10     1202.92     1177.96     91.98 o 
  -6   2  10     1592.39     1734.96    163.33 o 
  -5   2  10     1081.42     1041.83    124.91 o 
  -4   2  10       81.88       77.36     11.89 o 
  -3   2  10     6421.29     6405.28     93.05 o 
  -2   2  10     1075.57     1089.72     64.69 o 
  -1   2  10      184.47      175.87     24.99 o 
   0   2  10     4348.88     4402.94    134.36 o 
   1   2  10     3900.03     3862.38     89.97 o 
   2   2  10      115.11      122.59     14.74 o 
   3   2  10     1658.62     1695.86    117.14 o 
   4   2  10      313.92      310.90     52.29 o 
   5   2  10       41.17       40.65     22.08 o 
   6   2  10      431.41      336.86     57.77 o 
   7   2  10      723.95      611.16     78.34 o 
   8   2  10      119.65      174.33     43.92 o 
 -11   3  10      612.47      635.02     58.84 o 
 -10   3  10      185.64      181.04     31.27 o 
  -9   3  10     2589.21     2510.69    103.25 o 
  -8   3  10     3280.92     3344.72    126.87 o 
  -7   3  10       75.24       79.15     17.80 o 
  -6   3  10     2017.66     2143.13     76.39 o 
  -5   3  10     1981.69     2008.20     68.45 o 
  -4   3  10      393.15      437.91     30.08 o 
  -3   3  10     4957.70     5166.92     81.75 o 
  -2   3  10     3925.47     3779.21    127.33 o 
  -1   3  10      151.07      180.43     27.66 o 
   0   3  10     1017.49      999.68     43.18 o 
   1   3  10     2328.95     2392.80    161.98 o 
   2   3  10       85.87       79.62     16.01 o 
   3   3  10     5220.75     4945.83    199.34 o 
   4   3  10     1073.45      996.78     91.94 o 
   5   3  10      729.50      779.47     84.35 o 
   6   3  10      344.51      300.02     53.04 o 
   7   3  10     1325.18     1287.66    112.67 o 
   8   3  10      275.86      272.17     55.45 o 
 -11   4  10       26.31       59.54     34.25 o 
 -10   4  10     1055.48      951.68    110.82 o 
  -9   4  10      115.63       85.98     19.28 o 
  -8   4  10      722.73      720.14     49.64 o 
  -7   4  10      789.42      831.06     70.35 o 
  -6   4  10      627.82      628.16     69.62 o 
  -5   4  10      764.08      844.18     39.50 o 
  -4   4  10     1003.56     1072.01     39.52 o 
  -3   4  10      570.59      592.59     27.22 o 
  -2   4  10     2152.87     2277.60     41.34 o 
  -1   4  10      599.80      570.10     30.24 o 
   0   4  10      419.10      414.85     28.37 o 
   1   4  10     4407.75     2750.98   1712.24 o 
   2   4  10     4308.38     4234.82    209.68 o 
   3   4  10      169.76      158.23     39.45 o 
   4   4  10     1274.00     1206.26    103.52 o 
   5   4  10     1367.12     1286.48    109.09 o 
   6   4  10      107.84      102.32     36.03 o 
   7   4  10     1027.91     1106.64    105.35 o 
 -10   5  10      350.91      429.24     77.01 o 
  -9   5  10      306.17      293.61     61.44 o 
  -8   5  10      229.58      126.69     42.25 o 
  -7   5  10     1106.07     1122.63    101.76 o 
  -6   5  10     1032.16     1100.40     40.65 o 
  -5   5  10        0.22      -19.88     19.88 o 
  -4   5  10     1015.08     1114.79     85.10 o 
  -3   5  10      161.70      130.47     30.48 o 
  -2   5  10      246.28      280.98     40.49 o 
  -1   5  10      202.93      204.68     17.87 o 
   0   5  10     1111.58     1141.72     45.30 o 
   1   5  10      746.62      711.26     40.55 o 
   2   5  10     1740.84     1802.27     78.89 o 
   3   5  10      284.66      228.47     47.00 o 
   4   5  10      143.02       77.16     31.20 o 
   5   5  10      557.36      547.18     73.64 o 
   6   5  10     1058.96      964.64     98.87 o 
   7   5  10      393.94      374.82     62.68 o 
 -10   6  10      500.10      392.42     75.78 o 
  -9   6  10     1934.32     1974.15    151.85 o 
  -8   6  10        6.00      -24.13     24.13 o 
  -7   6  10      348.36      353.23     60.35 o 
  -6   6  10     1790.98     1683.27    119.31 o 
  -5   6  10     1233.98     1201.94     96.42 o 
  -4   6  10      226.30      206.25     40.29 o 
  -3   6  10     2582.45     2577.79    130.70 o 
  -2   6  10      627.86      677.87     66.40 o 
  -1   6  10       12.52        8.75     13.71 o 
   0   6  10     2676.85     2610.93    128.11 o 
   1   6  10      488.01      451.09     54.68 o 
   2   6  10      174.15      278.86     45.45 o 
   3   6  10      958.28      951.33     95.23 o 
   4   6  10      257.88      241.45     50.41 o 
   5   6  10       13.48       27.31     20.89 o 
   6   6  10     1378.51     1280.57    115.29 o 
  -9   7  10     1162.75     1109.12    117.40 o 
  -8   7  10     1258.03     1250.97    117.78 o 
  -7   7  10       30.62      -14.82     21.25 o 
  -6   7  10      807.72      792.43     86.13 o 
  -5   7  10     1954.61     1979.98    127.58 o 
  -4   7  10       22.21        7.40     16.39 o 
  -3   7  10     1986.44     2084.95    124.29 o 
  -2   7  10     1459.91     1432.92    101.72 o 
  -1   7  10      380.45      434.66     57.13 o 
   0   7  10     2393.59     2334.69    129.08 o 
   1   7  10     3196.52     3106.00    150.71 o 
   2   7  10       32.06       33.03     21.04 o 
   3   7  10      984.76      921.39     97.05 o 
   4   7  10     1201.45     1103.00    107.18 o 
   5   7  10      451.20      483.22     72.60 o 
  -9   8  10      322.92      291.13     61.45 o 
  -8   8  10      510.44      512.48     77.94 o 
  -7   8  10      819.39      759.11     91.38 o 
  -6   8  10        0.53       20.14     20.89 o 
  -5   8  10     1392.78     1359.02    111.45 o 
  -4   8  10      209.11      205.90     43.03 o 
  -3   8  10      269.79      227.87     45.80 o 
  -2   8  10     1080.73     1010.79     90.47 o 
  -1   8  10     1394.35     1272.85    101.69 o 
   0   8  10       82.77       87.06     29.83 o 
   1   8  10     1969.43     1966.29    127.83 o 
   2   8  10      226.25      188.48     41.61 o 
   3   8  10        7.65       18.13     13.92 o 
   4   8  10     1180.21     1054.22    108.83 o 
  -7   9  10      607.90      489.20     74.07 o 
  -6   9  10      956.01     1017.58    102.20 o 
  -5   9  10      514.18      474.76     68.42 o 
  -4   9  10     1099.42     1137.41    103.92 o 
  -3   9  10       65.67       60.66     27.85 o 
  -2   9  10       99.30       59.24     27.78 o 
  -1   9  10      549.65      703.72     80.56 o 
   0   9  10      856.70      879.69     89.57 o 
   1   9  10      140.18      141.97     37.11 o 
   2   9  10      249.63      238.58     48.50 o 
  -6  10  10     1427.17     1459.90    127.72 o 
  -5  10  10      632.68      517.25     76.21 o 
  -4  10  10      369.45      375.80     63.30 o 
  -3  10  10      357.67      406.66     65.43 o 
  -2  10  10      601.75      681.23     84.18 o 
  -1  10  10       65.53       86.41     32.92 o 
   0  10  10     1600.39     1579.69    126.83 o 
   1 -10  11     1144.52     1038.22    103.73 o 
   2 -10  11      364.73      352.38     63.92 o 
  -3  -9  11        3.80        5.89     16.33 o 
  -2  -9  11       50.56      105.66     39.72 o 
  -1  -9  11      996.88     1118.39     73.96 o 
   0  -9  11     1907.53     1890.47    130.25 o 
   1  -9  11      149.46      132.49     37.11 o 
   2  -9  11     1767.69     1753.21    136.24 o 
   3  -9  11     1241.42     1306.14    122.17 o 
   4  -9  11      286.53      369.05     68.46 o 
   5  -9  11     1674.48     1739.99    150.86 o 
  -5  -8  11      100.29      167.38     48.28 o 
  -4  -8  11      679.39      679.56     92.31 o 
  -3  -8  11      637.36      681.72     91.13 o 
  -2  -8  11       41.90       31.73     13.65 o 
  -1  -8  11       10.64       37.58     19.00 o 
   0  -8  11     1321.17     1495.20    110.86 o 
   1  -8  11       59.64       31.37     20.04 o 
   2  -8  11      338.53      327.63     57.86 o 
   3  -8  11       82.01       66.83     25.80 o 
   4  -8  11      889.73      965.26    105.84 o 
   5  -8  11      265.01      228.82     55.54 o 
   6  -8  11     1567.88     1744.48    149.44 o 
  -6  -7  11      204.60      181.56     51.70 o 
  -5  -7  11     1987.35     2053.17    156.00 o 
  -4  -7  11        3.73       -5.89     17.93 o 
  -3  -7  11        9.63       -7.41     15.11 o 
  -2  -7  11      756.75      855.99     58.40 o 
  -1  -7  11      443.05      465.56     57.69 o 
   0  -7  11      169.71      242.88     44.36 o 
   1  -7  11      852.96      922.90     87.67 o 
   2  -7  11      129.90      118.44     35.34 o 
   3  -7  11        7.50       39.70     22.40 o 
   4  -7  11      507.92      523.97     75.16 o 
   5  -7  11      667.50      595.14     82.93 o 
   6  -7  11      393.63      439.71     75.72 o 
   7  -7  11      469.75      492.53     81.10 o 
  -7  -6  11     1357.27     1353.88    128.35 o 
  -6  -6  11      198.10      184.12     48.12 o 
  -5  -6  11     2392.86     2583.70    169.06 o 
  -4  -6  11     1125.57     1097.43    107.65 o 
  -3  -6  11      326.15      252.12     50.12 o 
  -2  -6  11      231.42      219.03     36.73 o 
  -1  -6  11     2957.99     3081.36    142.58 o 
   0  -6  11       50.69       39.41     20.66 o 
   1  -6  11     1530.80     1467.27    108.35 o 
   2  -6  11     1612.47     1687.38    121.33 o 
   3  -6  11      406.85      468.43     68.20 o 
   4  -6  11      891.63      776.78     89.60 o 
   5  -6  11     1237.75     1150.81    112.52 o 
   6  -6  11      110.25      116.65     38.61 o 
   7  -6  11      173.06      123.62     43.89 o 
  -8  -5  11        1.17      -24.47     24.47 o 
  -7  -5  11     1975.92     1854.56    145.54 o 
  -6  -5  11      802.48      787.30     92.77 o 
  -5  -5  11      302.72      304.13     56.64 o 
  -4  -5  11      954.47      385.20    403.63 o 
  -3  -5  11      554.34      619.08     75.40 o 
  -2  -5  11       74.56       67.89     21.65 o 
  -1  -5  11     3808.28     3769.13    154.55 o 
   0  -5  11     5205.87     5081.75    188.61 o 
   1  -5  11      188.14      130.05     33.30 o 
   2  -5  11     2099.66     2258.54    136.74 o 
   3  -5  11     2399.69     2459.10    148.55 o 
   4  -5  11       36.09       26.84     22.29 o 
   5  -5  11     2365.91     2274.43    154.18 o 
   6  -5  11     1084.72     1267.08    120.22 o 
   7  -5  11      308.71      301.09     61.75 o 
   8  -5  11      418.29      401.25     75.06 o 
  -9  -4  11       73.24       70.49     33.03 o 
  -8  -4  11      244.24      299.03     61.01 o 
  -7  -4  11      181.22      194.46     47.34 o 
  -6  -4  11     1596.92     1560.20    123.64 o 
  -5  -4  11      226.04      219.46     28.30 o 
  -4  -4  11      625.32      527.12     68.79 o 
  -3  -4  11      443.29      389.42     33.06 o 
  -2  -4  11      756.99      738.50     38.05 o 
  -1  -4  11     1149.18     1078.84     41.14 o 
   0  -4  11       17.41       -3.26     12.33 o 
   1  -4  11      462.86      363.90     53.20 o 
   2  -4  11       47.67       54.68     22.68 o 
   3  -4  11     1911.32     2021.33    132.66 o 
   4  -4  11      254.73      302.17     53.80 o 
   5  -4  11      380.59      464.75     69.65 o 
   6  -4  11      908.43      892.83     98.69 o 
   7  -4  11      405.73      412.99     72.20 o 
   8  -4  11        0.71        8.36     23.53 o 
  -9  -3  11      111.17      156.46     44.33 o 
  -8  -3  11     1279.23     1157.87    111.40 o 
  -7  -3  11      721.94      713.08     84.09 o 
  -6  -3  11      845.92      811.72     86.62 o 
  -5  -3  11     1241.51     1234.27     59.28 o 
  -4  -3  11      530.85      555.73     70.36 o 
  -3  -3  11      134.00      131.72     18.38 o 
  -2  -3  11     1960.44     2008.63     59.33 o 
  -1  -3  11       10.91        3.99     12.35 o 
   0  -3  11      642.14      623.49     65.59 o 
   1  -3  11      291.10      336.49     51.21 o 
   2  -3  11      980.17     1169.34     97.12 o 
   3  -3  11      464.91      441.05     61.96 o 
   4  -3  11     1731.30     1667.70    123.89 o 
   5  -3  11      153.11      115.28     37.33 o 
   6  -3  11        0.57      -18.78     19.92 o 
   7  -3  11     1668.80     1804.76    141.80 o 
   8  -3  11      233.05      286.85     60.81 o 
 -10  -2  11      576.53      534.79     81.21 o 
  -9  -2  11      429.21      360.40     62.87 o 
  -8  -2  11      990.62      985.62     98.40 o 
  -7  -2  11     1806.41     1850.17    128.99 o 
  -6  -2  11      147.98      128.92     27.64 o 
  -5  -2  11     2211.14     1280.51    626.00 o 
  -4  -2  11     1584.79     1540.44    123.24 o 
  -3  -2  11       30.46       32.43     17.95 o 
  -2  -2  11     1851.58     1889.24     56.54 o 
  -1  -2  11     4230.53     4348.14    166.71 o 
   0  -2  11       67.79       82.64     25.90 o 
   1  -2  11       61.10       74.69     28.18 o 
   2  -2  11     7122.13     6850.59    231.02 o 
   3  -2  11      294.47      229.13     44.89 o 
   4  -2  11      636.28      696.71     79.42 o 
   5  -2  11      746.65      838.94     90.15 o 
   6  -2  11      560.61      470.54     70.82 o 
   7  -2  11       66.59       37.94     23.14 o 
   8  -2  11     1214.85      983.88    108.88 o 
 -10  -1  11      711.78      696.14     88.94 o 
  -9  -1  11      537.50      479.91     71.78 o 
  -8  -1  11      272.19      291.18     51.95 o 
  -7  -1  11     3853.95     3495.39    152.54 o 
  -6  -1  11      964.66     1016.33     86.83 o 
  -5  -1  11        2.79       -3.80     13.25 o 
  -4  -1  11     2210.42     2146.16     74.83 o 
  -3  -1  11     1595.06     1570.57     49.92 o 
  -2  -1  11       26.46       16.85      7.81 o 
  -1  -1  11     2936.07     2937.44    138.92 o 
   0  -1  11     1910.18     1691.68    108.58 o 
   1  -1  11       39.60       22.56     17.11 o 
   2  -1  11     2351.99     2334.16    135.64 o 
   3  -1  11     3784.75     3705.74    175.55 o 
   4  -1  11     1773.75     1599.28    119.11 o 
   5  -1  11     2230.24     2047.43    138.97 o 
   6  -1  11     1863.84     1849.10    136.61 o 
   7  -1  11      160.84      144.06     41.66 o 
   8  -1  11     1865.42     1868.44    146.39 o 
 -10   0  11        6.49      -22.95     22.95 o 
  -9   0  11      520.55      618.08     76.43 o 
  -8   0  11      449.57      452.86     62.57 o 
  -7   0  11     1198.53     1205.50     95.06 o 
  -6   0  11      670.39      710.44     50.58 o 
  -5   0  11      657.17      685.67     63.08 o 
  -4   0  11       50.31       48.88      9.09 o 
  -3   0  11     1332.35     1347.12     48.35 o 
  -2   0  11        3.74        9.03      6.72 o 
  -1   0  11      529.30      526.20     32.36 o 
   0   0  11     3150.18     3238.31    139.60 o 
   1   0  11     1515.25     1462.28    104.55 o 
   2   0  11      253.29      260.06     46.00 o 
   3   0  11     2647.08     2502.37     37.10 o 
   4   0  11       57.45       61.30     15.91 o 
   5   0  11      289.82      246.23     49.25 o 
   6   0  11     1021.08      953.33     98.67 o 
   7   0  11      828.04      856.15     95.74 o 
   8   0  11      104.94      120.60     41.67 o 
 -10   1  11      192.37      145.09     40.52 o 
  -9   1  11       15.44       16.46     17.03 o 
  -8   1  11      896.25      868.02     61.11 o 
  -7   1  11      580.28      523.73     53.81 o 
  -6   1  11      570.39      506.81     41.61 o 
  -5   1  11     1508.60     1539.49     67.47 o 
  -4   1  11     1582.88     1609.58     53.91 o 
  -3   1  11     1624.30     1606.59     43.92 o 
  -2   1  11      486.77      489.75     34.61 o 
  -1   1  11      377.51      362.31     58.98 o 
   0   1  11        4.82        3.54      8.55 o 
   1   1  11     2305.78     2214.09     65.79 o 
   2   1  11      938.51      890.41     38.19 o 
   3   1  11      485.22      500.94     55.85 o 
   4   1  11      752.13      690.93     79.61 o 
   5   1  11      602.40      530.01     71.77 o 
   6   1  11       36.04        2.54     13.43 o 
   7   1  11     1323.48     1188.28    113.55 o 
   8   1  11      108.97      103.42     40.74 o 
 -10   2  11      436.56      492.91     51.23 o 
  -9   2  11       52.02        6.68     38.54 o 
  -8   2  11     1886.55     1953.81     88.93 o 
  -7   2  11     1488.53     1580.60     75.55 o 
  -6   2  11       22.57       22.22     11.59 o 
  -5   2  11     1819.78     1721.84     68.55 o 
  -4   2  11     3279.53     3395.16     74.92 o 
  -3   2  11      489.61      504.94     27.55 o 
  -2   2  11     1898.70     1867.77     87.35 o 
  -1   2  11     1721.26     1671.73     62.78 o 
   0   2  11     1945.98     1877.01     64.51 o 
   1   2  11      197.07      184.72     21.18 o 
   2   2  11     1131.28     1195.05     52.47 o 
   3   2  11       46.99       37.85     11.94 o 
   4   2  11      252.38      348.81     57.91 o 
   5   2  11     1463.44     1464.97    118.90 o 
   6   2  11     1162.54     1210.38    110.66 o 
   7   2  11      372.63      386.47     65.95 o 
   8   2  11      251.60      229.96     51.64 o 
 -10   3  11     1851.79     1586.96    141.24 o 
  -9   3  11     2048.07     1992.06    106.40 o 
  -8   3  11      246.29      306.09     35.47 o 
  -7   3  11     2044.80     2123.78     83.90 o 
  -6   3  11     1578.42     1575.35     97.41 o 
  -5   3  11        7.55        4.76      7.02 o 
  -4   3  11     4770.26     4799.08    101.00 o 
  -3   3  11      774.94      800.09     39.94 o 
  -2   3  11     1071.33     1206.18     74.61 o 
  -1   3  11      503.10      499.45     30.85 o 
   0   3  11     4138.96     4192.56    104.92 o 
   1   3  11      323.84      360.63     31.51 o 
   2   3  11     5670.23     5835.66    198.01 o 
   3   3  11     1527.53     1565.05     93.09 o 
   4   3  11       29.76       18.44     15.41 o 
   5   3  11     2161.95     2105.95    143.46 o 
   6   3  11     2310.03     2206.82    150.34 o 
   7   3  11       79.97      102.08     36.90 o 
 -10   4  11      192.66      230.07     57.97 o 
  -9   4  11      592.47      719.90     93.91 o 
  -8   4  11       94.45       62.67     29.50 o 
  -7   4  11      291.72      315.51     30.79 o 
  -6   4  11      878.03      917.66     47.32 o 
  -5   4  11      600.52      674.78     36.60 o 
  -4   4  11       88.42       82.51     27.54 o 
  -3   4  11     2185.35     2260.74     75.09 o 
  -2   4  11      126.94      121.58     10.96 o 
  -1   4  11        1.78        5.47     13.80 o 
   0   4  11     3554.49     3791.73     88.61 o 
   1   4  11     2310.08     2266.17     80.00 o 
   2   4  11      885.45      862.56     53.31 o 
   3   4  11      942.55      924.38    131.70 o 
   4   4  11      400.68      343.21     58.45 o 
   5   4  11      111.13       76.92     29.37 o 
   6   4  11     2070.35     1994.46    144.91 o 
   7   4  11      348.65      371.01     64.78 o 
 -10   5  11      170.68      199.55     52.74 o 
  -9   5  11      512.05      467.97     77.13 o 
  -8   5  11      474.92      394.23     68.23 o 
  -7   5  11        2.24       17.32     23.15 o 
  -6   5  11      301.57      242.74     48.22 o 
  -5   5  11     2730.59     2664.10    141.98 o 
  -4   5  11      200.07      210.29     40.36 o 
  -3   5  11      593.26      612.73     62.76 o 
  -2   5  11      694.47      755.18     67.62 o 
  -1   5  11      626.34      684.99     63.45 o 
   0   5  11        4.33       21.56     14.95 o 
   1   5  11     3583.37     3692.26    145.16 o 
   2   5  11        0.56        0.00     16.15 o 
   3   5  11      212.42      190.95     28.15 o 
   4   5  11      185.85      181.23     43.47 o 
   5   5  11      248.35      215.48     50.42 o 
   6   5  11      584.83      562.79     79.92 o 
  -9   6  11       45.15       -3.23     23.60 o 
  -8   6  11      288.62      217.26     52.30 o 
  -7   6  11     2401.19     2260.40    149.42 o 
  -6   6  11     1085.11     1074.66     98.10 o 
  -5   6  11     1120.45     1128.48     95.27 o 
  -4   6  11     1330.28     1402.01    102.42 o 
  -3   6  11       17.56       17.09     16.95 o 
  -2   6  11      877.07      816.05     74.46 o 
  -1   6  11      220.48      227.13     38.50 o 
   0   6  11     1239.26     1235.01     90.36 o 
   1   6  11      763.55      722.18     69.33 o 
   2   6  11      927.91      949.51     62.60 o 
   3   6  11      112.79      125.89     23.76 o 
   4   6  11      510.95      365.88     63.76 o 
   5   6  11     2489.17     2462.19    163.43 o 
  -9   7  11      223.12      188.97     56.48 o 
  -8   7  11      579.88      596.11     84.75 o 
  -7   7  11      612.00      623.68     82.16 o 
  -6   7  11     2015.55     2145.28    141.91 o 
  -5   7  11      425.75      394.44     60.61 o 
  -4   7  11     2619.42     2625.08    146.19 o 
  -3   7  11      467.88      392.10     57.51 o 
  -2   7  11      153.33      130.31     34.33 o 
  -1   7  11     3091.77     3337.10    156.70 o 
   0   7  11     1143.40     1166.55     93.60 o 
   1   7  11      134.88      119.89     32.84 o 
   2   7  11      855.84      839.23     81.61 o 
   3   7  11      743.42      751.13     60.14 o 
   4   7  11      102.45      103.69     37.19 o 
  -8   8  11        7.08       -3.15     23.81 o 
  -7   8  11      438.17      428.10     71.03 o 
  -6   8  11     1437.31     1509.43    123.45 o 
  -5   8  11      169.62      170.50     42.52 o 
  -4   8  11      909.33      892.18     89.58 o 
  -3   8  11      426.55      399.12     59.85 o 
  -2   8  11      378.17      308.44     52.74 o 
  -1   8  11      324.41      227.49     46.70 o 
   0   8  11     2004.02     1905.60    126.85 o 
   1   8  11      175.78      177.43     40.52 o 
   2   8  11      333.82      301.87     53.06 o 
   3   8  11     1033.95     1056.07    106.33 o 
  -6   9  11      365.67      352.23     64.39 o 
  -5   9  11     1087.48     1171.60    110.32 o 
  -4   9  11        0.65       -4.79     18.42 o 
  -3   9  11       64.97       34.87     25.07 o 
  -2   9  11     1168.78     1110.55    101.48 o 
  -1   9  11      340.61      411.79     63.92 o 
   0   9  11      436.06      409.67     64.37 o 
   1   9  11      616.70      435.23     67.09 o 
  -3  10  11      128.06      201.32     47.12 o 
  -2  10  11       77.30       84.97     33.41 o 
  -2  -9  12     1478.96     1705.69    149.25 o 
  -1  -9  12      576.26      779.67    100.20 o 
   0  -9  12      638.09      715.18     83.42 o 
   1  -9  12     1420.14     1293.18    115.23 o 
   2  -9  12      476.64      486.58     75.68 o 
   3  -9  12      121.51      155.42     45.37 o 
  -4  -8  12      230.67      274.37     62.20 o 
  -3  -8  12       18.34      -14.99     20.96 o 
  -2  -8  12       53.99       88.39     34.81 o 
  -1  -8  12      767.55      841.21     82.18 o 
   0  -8  12        1.96      -22.06     22.06 o 
   1  -8  12      190.28      201.96     46.27 o 
   2  -8  12      387.19      309.34     57.08 o 
   3  -8  12      260.41      230.38     53.51 o 
   4  -8  12     1259.73     1261.90    123.43 o 
   5  -8  12      432.04      409.60     73.75 o 
  -5  -7  12        4.76       31.01     24.07 o 
  -4  -7  12      739.96      738.75     94.37 o 
  -3  -7  12      520.53      460.31     73.91 o 
  -2  -7  12      172.81      229.94     48.63 o 
  -1  -7  12      925.51      992.59     87.13 o 
   0  -7  12      199.02      165.95     38.24 o 
   1  -7  12       24.96       16.25     19.62 o 
   2  -7  12       24.74       34.07     22.05 o 
   3  -7  12     1003.81      978.76    102.81 o 
   4  -7  12      167.16      136.20     41.91 o 
   5  -7  12      321.65      323.37     64.77 o 
   6  -7  12       84.07       40.76     26.51 o 
  -6  -6  12     2025.99     2075.10    158.54 o 
  -5  -6  12     1348.01     1443.07    129.17 o 
  -4  -6  12        0.06      -24.52     24.52 o 
  -3  -6  12     1367.12     1416.41    235.34 o 
  -2  -6  12     2013.18     2192.47    118.92 o 
  -1  -6  12      495.96      496.91     60.94 o 
   0  -6  12     2250.47     2177.92    132.28 o 
   1  -6  12     1684.56     1626.58    119.39 o 
   2  -6  12      227.44      201.49     46.85 o 
   3  -6  12     1359.91     1378.56    118.56 o 
   4  -6  12      945.48      891.90     98.78 o 
   5  -6  12        1.79        1.98     15.08 o 
   6  -6  12      587.24      598.64     87.53 o 
  -7  -5  12      284.36      290.53     60.70 o 
  -6  -5  12      328.68      456.37     72.89 o 
  -5  -5  12     1108.84     1112.71    109.61 o 
  -4  -5  12      497.68      525.73     73.98 o 
  -3  -5  12      354.28      339.78     50.09 o 
  -2  -5  12     2520.34     2563.61    127.74 o 
  -1  -5  12      706.86      654.99     68.42 o 
   0  -5  12      775.89      747.80     76.89 o 
   1  -5  12      829.74      868.97     85.63 o 
   2  -5  12     1681.22     1574.20    120.26 o 
   3  -5  12      679.09      674.51     82.13 o 
   4  -5  12     2934.67     3163.02    182.08 o 
   5  -5  12      466.82      513.73     77.50 o 
   6  -5  12      100.95       51.35     29.07 o 
   7  -5  12     2251.38     2263.23    171.36 o 
  -8  -4  12      744.64      694.83     93.17 o 
  -7  -4  12     1077.93      973.53    104.55 o 
  -6  -4  12      165.57      207.48     47.93 o 
  -5  -4  12      581.06      475.67     69.53 o 
  -4  -4  12     1425.85     1541.70    119.77 o 
  -3  -4  12       37.54       13.04      9.83 o 
  -2  -4  12     1020.37     1086.21     83.72 o 
  -1  -4  12     1073.42     1105.27     88.37 o 
   0  -4  12       85.99      114.64     32.53 o 
   1  -4  12      350.35      404.38     58.72 o 
   2  -4  12     2394.73     2238.25    141.55 o 
   3  -4  12       74.58       72.22     30.67 o 
   4  -4  12     1661.97     1796.17    134.83 o 
   5  -4  12      361.85      392.24     65.26 o 
   6  -4  12       35.60       52.51     30.20 o 
   7  -4  12       80.88      129.17     44.75 o 
  -9  -3  12      438.57      411.10     71.97 o 
  -8  -3  12      465.55      338.57     62.90 o 
  -7  -3  12      898.31     1036.27    103.38 o 
  -6  -3  12      260.74      350.26     58.86 o 
  -5  -3  12      231.71      239.46     47.84 o 
  -4  -3  12      546.36      445.36     61.51 o 
  -3  -3  12     1929.66     1993.59    103.86 o 
  -2  -3  12      293.81      224.98     39.25 o 
  -1  -3  12        7.02        0.07     15.67 o 
   0  -3  12      192.09      175.42     37.38 o 
   1  -3  12      504.49      388.01     57.76 o 
   2  -3  12      709.24      673.65     77.61 o 
   3  -3  12     2519.99     2407.52    149.95 o 
   4  -3  12       69.56      113.52     37.30 o 
   5  -3  12      384.33      314.14     60.42 o 
   6  -3  12      612.98      751.75     93.73 o 
   7  -3  12      180.75      148.59     47.19 o 
  -9  -2  12      940.29     1079.04    109.13 o 
  -8  -2  12      186.97      228.07     50.98 o 
  -7  -2  12      368.43      230.77     48.74 o 
  -6  -2  12     1113.16     1034.05     94.57 o 
  -5  -2  12     1662.28     1679.37    117.00 o 
  -4  -2  12      225.77      184.38     19.06 o 
  -3  -2  12     4423.42     4537.59    129.08 o 
  -2  -2  12      962.28      979.51     40.62 o 
  -1  -2  12      709.52      681.95     70.54 o 
   0  -2  12      668.16      712.55     73.82 o 
   1  -2  12     3023.01     3208.54    161.48 o 
   2  -2  12      158.72      130.49     36.56 o 
   3  -2  12      859.95      830.12     88.64 o 
   4  -2  12      229.07      223.65     47.44 o 
   5  -2  12       62.62       81.66     33.60 o 
   6  -2  12      507.28      437.52     70.71 o 
   7  -2  12     1347.76     1506.56    133.64 o 
   8  -2  12        2.75        1.59     22.71 o 
  -9  -1  12      579.08      540.78     75.01 o 
  -8  -1  12     2138.58     2144.22    143.33 o 
  -7  -1  12      422.31      405.13     60.98 o 
  -6  -1  12     1067.66      868.96     83.18 o 
  -5  -1  12     1851.58     1789.19     75.74 o 
  -4  -1  12     3754.68     3567.74     98.28 o 
  -3  -1  12     1854.05     1846.90     55.97 o 
  -2  -1  12     3108.44     3112.69     74.50 o 
  -1  -1  12      210.33      234.50     43.29 o 
   0  -1  12      408.44      395.22     56.73 o 
   1  -1  12     4247.91     4707.89    195.15 o 
   2  -1  12     1773.09     1729.15    122.55 o 
   3  -1  12     1052.20     1058.16     98.90 o 
   4  -1  12     1369.48     1499.47    120.69 o 
   5  -1  12      708.59      709.53     86.94 o 
   6  -1  12       38.81       60.88     30.06 o 
   7  -1  12     2456.36     2333.27    168.51 o 
   8  -1  12      796.66      833.46    102.99 o 
 -10   0  12      412.33      384.91     66.09 o 
  -9   0  12      181.77      198.34     46.52 o 
  -8   0  12      944.96     1001.26     93.77 o 
  -7   0  12      457.76      430.92     59.46 o 
  -6   0  12       16.31       28.06     11.53 o 
  -5   0  12     1713.65     1686.03     73.68 o 
  -4   0  12     3077.34     3115.72     74.29 o 
  -3   0  12       16.94       13.34      7.21 o 
  -2   0  12     3399.23     3326.43    157.46 o 
  -1   0  12      760.35      908.16     69.20 o 
   0   0  12      371.04      373.09     18.46 o 
   1   0  12      546.55      529.36     67.28 o 
   2   0  12     4154.21     4303.70    193.15 o 
   3   0  12       18.74       20.97     19.83 o 
   4   0  12      994.22      947.67     96.79 o 
   5   0  12     1557.98     1733.12    132.90 o 
   6   0  12      331.91      325.06     60.60 o 
   7   0  12      865.53      815.21     99.71 o 
 -10   1  12       11.05       -2.07     20.81 o 
  -9   1  12      679.50      775.37     82.41 o 
  -8   1  12      110.12      135.95     25.97 o 
  -7   1  12      380.59      347.32     37.43 o 
  -6   1  12      471.91      486.03     50.58 o 
  -5   1  12      109.44      125.81     17.21 o 
  -4   1  12      441.49      477.98     26.28 o 
  -3   1  12      289.61      318.91     20.43 o 
  -2   1  12      658.52      677.00     41.66 o 
  -1   1  12       62.86       44.61     20.66 o 
   0   1  12     1717.63     1724.08    106.35 o 
   1   1  12      175.79      179.01     29.65 o 
   2   1  12      364.28      409.55     25.26 o 
   3   1  12     1178.69     1130.05     44.52 o 
   4   1  12        0.82        8.56     18.90 o 
   5   1  12      962.83     1030.03    103.75 o 
   6   1  12     1966.50     1846.66    141.38 o 
   7   1  12       56.74       84.06     34.38 o 
 -10   2  12      184.91      149.50     50.60 o 
  -9   2  12     1817.08     1763.59     90.82 o 
  -8   2  12      730.25      753.99     56.50 o 
  -7   2  12        3.01        9.39     10.53 o 
  -6   2  12     1153.18     1185.80     63.05 o 
  -5   2  12     1691.23     1677.46     70.00 o 
  -4   2  12        9.29       -5.91      9.25 o 
  -3   2  12     2177.29     2179.34     59.93 o 
  -2   2  12      208.06      191.34     23.75 o 
  -1   2  12        7.73       11.59      8.64 o 
   0   2  12      643.81      663.98     39.40 o 
   1   2  12     1632.75     1592.08     60.10 o 
   2   2  12      183.03      167.55     20.46 o 
   3   2  12      526.14      515.04     36.29 o 
   4   2  12      971.54     1063.93     59.27 o 
   5   2  12        2.93        8.93     17.07 o 
   6   2  12     1132.69     1212.39    116.11 o 
   7   2  12      105.31      109.29     41.43 o 
 -10   3  12      334.38      260.55     62.54 o 
  -9   3  12      756.41      822.88     98.80 o 
  -8   3  12      649.16      819.15    108.71 o 
  -7   3  12      162.92      146.39     26.63 o 
  -6   3  12      244.82      270.77     29.74 o 
  -5   3  12     6228.20     6433.09    261.30 o 
  -4   3  12     1517.97     1521.44     59.80 o 
  -3   3  12      257.55      244.39     35.40 o 
  -2   3  12     3738.46     3728.16    133.38 o 
  -1   3  12      997.58     1008.29     60.14 o 
   0   3  12      185.00      214.31     25.00 o 
   1   3  12     3685.33     3846.46     83.87 o 
   2   3  12      660.83      791.15     48.39 o 
   3   3  12        6.36        1.40      9.84 o 
   4   3  12      731.91      722.37     49.47 o 
   5   3  12      981.58     1106.09    108.81 o 
   6   3  12      313.89      289.36     60.81 o 
  -9   4  12       12.55      -18.97     25.90 o 
  -8   4  12      649.06      601.07     81.83 o 
  -7   4  12      464.00      448.13     66.50 o 
  -6   4  12      208.46      190.84     44.65 o 
  -5   4  12     2920.85     3079.07     80.80 o 
  -4   4  12     2394.84     2466.93     67.33 o 
  -3   4  12      209.32      238.95     20.68 o 
  -2   4  12     1202.67     1278.79     48.97 o 
  -1   4  12     1505.36     1496.43     88.64 o 
   0   4  12       10.97       -3.57     18.39 o 
   1   4  12     3121.82     3210.65    102.36 o 
   2   4  12     1188.57     1170.89     62.76 o 
   3   4  12      263.02      257.40     31.76 o 
   4   4  12      535.35      642.15     49.65 o 
   5   4  12     1957.65     1913.51    145.72 o 
   6   4  12      291.27      348.82     64.39 o 
  -9   5  12       91.79       79.71     34.95 o 
  -8   5  12      101.31       38.86     27.04 o 
  -7   5  12      315.33      373.47     61.20 o 
  -6   5  12     1743.71     1593.99    118.73 o 
  -5   5  12       25.74        5.93     20.68 o 
  -4   5  12     1697.30     1801.25    113.42 o 
  -3   5  12      148.81      116.37     29.98 o 
  -2   5  12       83.21       43.06     19.99 o 
  -1   5  12     1455.90     1505.25     94.79 o 
   0   5  12     1548.25     1699.47    100.24 o 
   1   5  12      131.90      141.97     24.33 o 
   2   5  12      367.24      368.25     48.53 o 
   3   5  12      386.38      365.62     39.11 o 
   4   5  12      149.59      167.37     45.68 o 
   5   5  12     2603.81     2416.18    165.41 o 
  -9   6  12      770.84      617.79     90.12 o 
  -8   6  12      564.46      499.51     78.31 o 
  -7   6  12        6.38      -17.92     24.84 o 
  -6   6  12      729.19      873.13     90.69 o 
  -5   6  12      794.21      903.80     87.57 o 
  -4   6  12       15.03       13.11     17.76 o 
  -3   6  12       99.47       94.64     29.60 o 
  -2   6  12      353.26      323.74     49.17 o 
  -1   6  12       15.43       29.06     21.13 o 
   0   6  12      981.37     1016.41     83.59 o 
   1   6  12      566.28      588.20     64.42 o 
   2   6  12       16.72        6.26     25.89 o 
   3   6  12      246.80      228.91     33.33 o 
   4   6  12     1317.10     1417.33     81.84 o 
  -8   7  12      854.80      865.28    103.24 o 
  -7   7  12      282.56      317.36     63.03 o 
  -6   7  12      515.73      569.67     76.43 o 
  -5   7  12     3230.20     3270.56    171.93 o 
  -4   7  12      429.05      413.46     61.56 o 
  -3   7  12       92.52      102.27     32.46 o 
  -2   7  12     1756.20     1784.20    118.19 o 
  -1   7  12      410.95      397.01     57.79 o 
   0   7  12       77.09       93.54     30.79 o 
   1   7  12      983.95     1031.72     90.37 o 
   2   7  12      589.08      570.78     52.82 o 
   3   7  12       18.03       -5.20     12.74 o 
  -7   8  12      984.39      801.79     96.75 o 
  -6   8  12        2.19        6.57     18.19 o 
  -5   8  12     1158.00     1333.63    114.11 o 
  -4   8  12     1313.48     1448.02    116.49 o 
  -3   8  12       18.93      -18.52     18.90 o 
  -2   8  12     2349.70     2194.46    137.87 o 
  -1   8  12     2206.97     2035.05    132.53 o 
   0   8  12      168.35      126.37     36.37 o 
   1   8  12      313.20      400.67     61.50 o 
   2   8  12     1057.49     1080.64     75.91 o 
  -5   9  12       13.49       47.15     26.99 o 
  -4   9  12      534.15      477.10     72.45 o 
  -3   9  12      609.25      560.95     74.61 o 
  -2   9  12       27.21       16.24     19.38 o 
  -1   9  12     1960.43     1871.66    134.26 o 
  -2  -8  13     1091.70     1238.06    126.51 o 
  -1  -8  13      271.89      256.09     48.44 o 
   0  -8  13     1401.88     1486.08    119.87 o 
   1  -8  13      307.08      257.84     52.29 o 
   2  -8  13      164.74      119.92     42.43 o 
   3  -8  13     1491.89     1670.27    142.04 o 
  -4  -7  13       82.89       51.48     31.24 o 
  -3  -7  13       38.31        2.20     17.77 o 
  -2  -7  13      995.57     1117.57     71.34 o 
  -1  -7  13       19.40      -13.44     15.76 o 
   0  -7  13      217.85      149.56     37.58 o 
   1  -7  13      109.57       98.76     33.54 o 
   2  -7  13      664.96      671.04     85.60 o 
   3  -7  13      214.00      284.34     59.11 o 
   4  -7  13     1000.85     1207.65    121.41 o 
   5  -7  13        1.85      -24.54     24.54 o 
  -6  -6  13      489.56      468.03     80.49 o 
  -5  -6  13       22.92       38.03     26.26 o 
  -4  -6  13     1062.58     1057.58    111.81 o 
  -3  -6  13     1115.48     1165.88    116.39 o 
  -2  -6  13      177.63      189.81     37.72 o 
  -1  -6  13     1719.08     1820.29    120.48 o 
   0  -6  13      158.36      242.19     47.42 o 
   1  -6  13       89.45      102.29     31.76 o 
   2  -6  13      671.82      733.77     87.90 o 
   3  -6  13      858.88      910.51    101.14 o 
   4  -6  13      575.29      723.51     92.08 o 
   5  -6  13      396.26      371.28     69.32 o 
  -6  -5  13     1140.91     1223.02    120.71 o 
  -5  -5  13      114.95       95.20     39.19 o 
  -4  -5  13      545.31      496.99     75.19 o 
  -3  -5  13     2336.71     2467.60    184.05 o 
  -2  -5  13       11.44        6.76     13.43 o 
  -1  -5  13     1821.63     1918.00    122.06 o 
   0  -5  13     1582.81     1587.38    116.44 o 
   1  -5  13      318.14      337.99     57.39 o 
   2  -5  13      777.37      889.57     94.57 o 
   3  -5  13     2314.63     2173.41    152.27 o 
   4  -5  13      149.58      172.31     46.64 o 
   5  -5  13      177.27      134.40     41.82 o 
   6  -5  13     1079.23     1161.27    122.56 o 
  -7  -4  13      128.32      124.68     40.82 o 
  -6  -4  13      688.56      727.31     90.44 o 
  -5  -4  13      422.09      412.41     66.68 o 
  -4  -4  13       51.52       40.70     23.45 o 
  -3  -4  13     3229.77     3233.11    111.10 o 
  -2  -4  13     2949.10     3151.35    149.29 o 
  -1  -4  13       23.82       56.08     24.65 o 
   0  -4  13     1201.12     1212.23    101.75 o 
   1  -4  13     1820.78     2016.67    135.28 o 
   2  -4  13       19.42      -12.16     15.88 o 
   3  -4  13     2297.62     2329.76    155.14 o 
   4  -4  13      753.36      726.84     90.17 o 
   5  -4  13       54.97       30.43     15.15 o 
   6  -4  13      434.32      535.57     83.15 o 
  -8  -3  13      634.40      665.12     89.51 o 
  -7  -3  13        3.26       -0.68     17.30 o 
  -6  -3  13       29.61       68.00     34.17 o 
  -5  -3  13      295.19      333.82     58.21 o 
  -4  -3  13      910.33      920.97     88.98 o 
  -3  -3  13      203.65      195.63     28.62 o 
  -2  -3  13        4.14        8.00     12.53 o 
  -1  -3  13      100.50      110.68     30.79 o 
   0  -3  13      376.55      380.34     57.77 o 
   1  -3  13     1102.99     1080.20     99.16 o 
   2  -3  13      485.74      579.46     75.46 o 
   3  -3  13      232.86      303.05     57.64 o 
   4  -3  13      738.42      759.41     92.72 o 
   5  -3  13       95.08      126.19     41.06 o 
   6  -3  13       43.24       37.19     23.30 o 
   7  -3  13     1438.05     1470.04    138.11 o 
  -8  -2  13      360.23      383.75     64.47 o 
  -7  -2  13      805.56      655.17     80.85 o 
  -6  -2  13      800.33      811.21     87.30 o 
  -5  -2  13      123.10      102.56     26.98 o 
  -4  -2  13     2992.69     2951.80    103.08 o 
  -3  -2  13      121.06      133.13     23.80 o 
  -2  -2  13     1038.70      902.94     82.00 o 
  -1  -2  13      101.12       78.37     27.51 o 
   0  -2  13     1264.67     1388.65    108.91 o 
   1  -2  13      341.96      264.42     50.35 o 
   2  -2  13     1565.76     1722.68    127.84 o 
   3  -2  13      341.67      340.90     59.76 o 
   4  -2  13       39.91       26.19     22.11 o 
   5  -2  13     1258.43     1181.97    116.40 o 
   6  -2  13      160.63      170.54     49.83 o 
   7  -2  13       49.53       20.14     27.55 o 
  -9  -1  13      916.95      961.94    101.31 o 
  -8  -1  13       32.84       44.36     22.54 o 
  -7  -1  13     1012.21      963.60     93.84 o 
  -6  -1  13     1194.64     1165.49     63.30 o 
  -5  -1  13      526.86      483.34     42.96 o 
  -4  -1  13     2372.38     2497.19     94.41 o 
  -3  -1  13     5595.48     5714.16    148.46 o 
  -2  -1  13       33.92       25.65     17.49 o 
  -1  -1  13      600.56      540.53     67.29 o 
   0  -1  13     3652.08     3585.24    174.27 o 
   1  -1  13      464.72      508.55     68.39 o 
   2  -1  13      355.59      309.39     56.51 o 
   3  -1  13      993.41     1192.75    109.43 o 
   4  -1  13      539.67      557.52     77.02 o 
   5  -1  13      246.27      227.75     52.83 o 
   6  -1  13     2029.95     1905.80    151.36 o 
   7  -1  13       18.16       51.59     33.51 o 
  -9   0  13     1645.50     1695.02    129.36 o 
  -8   0  13      215.86      207.44     44.01 o 
  -7   0  13      276.56      278.01     31.44 o 
  -6   0  13      714.72      680.60     48.74 o 
  -5   0  13     1492.27     1590.74     74.74 o 
  -4   0  13       22.58        4.07     10.49 o 
  -3   0  13     1695.74     1684.07     56.66 o 
  -2   0  13     1028.75     1025.38     90.18 o 
  -1   0  13       72.34       52.16     24.45 o 
   0   0  13     2208.71     2229.90    139.23 o 
   1   0  13     3348.81     3445.41    176.28 o 
   2   0  13      932.57      885.53     93.14 o 
   3   0  13      902.48      851.16     93.64 o 
   4   0  13     1499.74     1458.91    124.74 o 
   5   0  13       18.06       -1.65     13.09 o 
   6   0  13     1984.36     1950.34    151.24 o 
   7   0  13     1157.32     1257.70    125.43 o 
  -9   1  13      201.63      122.37     35.71 o 
  -8   1  13      303.58      356.77     55.41 o 
  -7   1  13       67.12       60.13     14.32 o 
  -6   1  13        9.59       -2.86      7.75 o 
  -5   1  13      780.29      847.96     51.88 o 
  -4   1  13      320.81      302.66     26.22 o 
  -3   1  13      217.02      228.07     21.72 o 
  -2   1  13     1129.97     1179.14     56.10 o 
  -1   1  13      277.41      283.38     26.64 o 
   0   1  13       46.87       41.79     10.29 o 
   1   1  13     2111.67     1977.50    101.64 o 
   2   1  13      219.37      196.26     45.67 o 
   3   1  13       95.16       91.97     33.15 o 
   4   1  13      615.80      564.27     78.63 o 
   5   1  13      703.83      671.87     87.71 o 
   6   1  13      190.77      217.29     54.52 o 
  -9   2  13      379.42      395.53     70.35 o 
  -8   2  13       31.54       43.43     16.03 o 
  -7   2  13      421.49      426.02     40.99 o 
  -6   2  13      969.32      948.23     88.71 o 
  -5   2  13      897.54      867.92     52.39 o 
  -4   2  13     2008.36     2059.30     65.41 o 
  -3   2  13      706.96      765.14     38.91 o 
  -2   2  13      229.67      217.13     25.66 o 
  -1   2  13     1764.07     1813.94     69.24 o 
   0   2  13      354.95      423.62     63.95 o 
   1   2  13      332.03      332.80     28.19 o 
   2   2  13      952.61     1000.37     76.34 o 
   3   2  13      882.89      805.75     92.69 o 
   4   2  13       30.93       19.40     25.63 o 
   5   2  13     1697.65     1518.14    131.44 o 
   6   2  13       72.78      113.63     39.53 o 
  -9   3  13      366.40      344.07     66.97 o 
  -8   3  13        8.74      -29.69     29.69 o 
  -7   3  13     1005.35      957.55     97.53 o 
  -6   3  13     2418.48     2499.52     88.62 o 
  -5   3  13       30.88       28.72     11.58 o 
  -4   3  13     2422.85     2526.24     80.11 o 
  -3   3  13     1908.68     1937.48     68.07 o 
  -2   3  13      542.46      453.35     38.54 o 
  -1   3  13      779.94      806.42     49.88 o 
   0   3  13      862.98      915.05     51.96 o 
   1   3  13       12.67        6.39      8.43 o 
   2   3  13       81.69       96.51     18.14 o 
   3   3  13      625.78      653.06     84.49 o 
   4   3  13     1170.02     1301.08    120.97 o 
   5   3  13     1086.21     1202.40    119.05 o 
   6   3  13     1211.50     1153.63    118.38 o 
  -9   4  13      633.46      610.65     90.61 o 
  -8   4  13      281.22      322.73     61.36 o 
  -7   4  13       47.92       30.22     27.47 o 
  -6   4  13     2183.06     2160.32    138.16 o 
  -5   4  13      790.15      878.91     84.32 o 
  -4   4  13      156.06      143.82     35.15 o 
  -3   4  13      489.82      479.85     55.24 o 
  -2   4  13     1424.62     1444.86     53.80 o 
  -1   4  13     1703.51     1689.81     76.65 o 
   0   4  13     5285.75     5254.97    163.92 o 
   1   4  13     1097.38     1126.43    137.69 o 
   2   4  13       12.99        9.81     11.01 o 
   3   4  13      780.79      878.70     99.01 o 
   4   4  13     1617.57     1592.95    135.87 o 
   5   4  13       18.60       29.59     25.36 o 
  -8   5  13      154.67      102.81     35.65 o 
  -7   5  13      275.88      295.13     58.59 o 
  -6   5  13      101.74      165.05     41.07 o 
  -5   5  13     1510.71     1521.89    112.45 o 
  -4   5  13        5.64        4.78     17.27 o 
  -3   5  13      226.79      173.21     36.40 o 
  -2   5  13     1410.09     1518.44     99.18 o 
  -1   5  13     1874.91     1970.12    110.75 o 
   0   5  13      677.18      705.73     52.57 o 
   1   5  13      542.03      651.89     55.62 o 
   2   5  13      524.50      551.94     47.67 o 
   3   5  13        8.11        0.74      9.35 o 
   4   5  13      957.26     1056.09    112.71 o 
  -8   6  13        2.41      -27.95     27.95 o 
  -7   6  13     1070.60     1106.07    109.34 o 
  -6   6  13      329.76      459.31     68.77 o 
  -5   6  13      267.85      246.88     48.06 o 
  -4   6  13     1746.28     1632.09    115.40 o 
  -3   6  13      482.62      426.24     58.03 o 
  -2   6  13       35.32       -4.90     14.49 o 
  -1   6  13     2241.44     2178.02    123.78 o 
   0   6  13        6.23        2.92     15.70 o 
   1   6  13       20.38       17.98     12.40 o 
   2   6  13      138.78      167.81     30.06 o 
   3   6  13      694.22      661.26     56.17 o 
  -7   7  13      495.38      572.14     81.85 o 
  -6   7  13     1220.30     1291.56    115.88 o 
  -5   7  13       11.50      -11.01     20.39 o 
  -4   7  13      646.93      523.38     69.48 o 
  -3   7  13      991.96      984.04     91.55 o 
  -2   7  13      148.78      101.90     32.04 o 
  -1   7  13     2342.04     2467.25    140.36 o 
   0   7  13      806.15      776.07     79.60 o 
   1   7  13        2.04       34.41     16.86 o 
   2   7  13       60.36       69.74     40.30 o 
  -5   8  13      422.16      406.50     66.14 o 
  -4   8  13       69.32       93.44     33.92 o 
  -3   8  13     1745.37     1821.34    130.35 o 
  -2   8  13      638.55      586.20     74.65 o 
  -1   8  13       87.99       82.74     33.29 o 
   0   8  13     1920.31     1725.47    124.57 o 
  -3  -7  14      583.53      669.98     93.39 o 
  -2  -7  14       24.13      -24.23     27.23 o 
  -1  -7  14      416.60      456.82     65.41 o 
   0  -7  14      115.82      124.24     35.21 o 
   1  -7  14      302.37      303.10     57.64 o 
   2  -7  14      324.52      315.66     59.97 o 
   3  -7  14      590.74      607.37     86.43 o 
  -4  -6  14      228.16      303.92     63.03 o 
  -3  -6  14      654.20      603.29     86.54 o 
  -2  -6  14      523.75      627.29    109.94 o 
  -1  -6  14       29.11       26.11     19.29 o 
   0  -6  14      104.55       85.76     29.65 o 
   1  -6  14     1061.73     1050.18    105.55 o 
   2  -6  14      407.97      428.73     70.79 o 
   3  -6  14      492.25      544.12     82.18 o 
   4  -6  14      276.19      268.18     60.08 o 
  -5  -5  14      956.54      897.76    104.33 o 
  -4  -5  14     1057.35     1117.10    114.68 o 
  -3  -5  14      348.17      340.86     39.15 o 
  -2  -5  14     3083.54     2868.58    149.78 o 
  -1  -5  14     1509.60     1569.45    116.50 o 
   0  -5  14        5.65       -3.17     14.66 o 
   1  -5  14     1650.07     1553.91    124.28 o 
   2  -5  14     1715.92     1894.08    142.44 o 
   3  -5  14       83.12       29.87     22.67 o 
   4  -5  14     1135.27     1205.43    122.35 o 
   5  -5  14     1635.87     1903.14    157.73 o 
  -6  -4  14      145.65      132.73     42.14 o 
  -5  -4  14      169.35      214.68     53.30 o 
  -4  -4  14     1644.52     1641.47     80.85 o 
  -3  -4  14      577.98      566.96     49.35 o 
  -2  -4  14      116.43      107.89     33.96 o 
  -1  -4  14      556.18      634.01     74.43 o 
   0  -4  14      923.27      958.05     94.33 o 
   1  -4  14      600.44      543.07     73.29 o 
   2  -4  14     2307.03     2541.17    163.78 o 
   3  -4  14      313.54      358.53     65.13 o 
   4  -4  14       32.26       42.73     26.43 o 
   5  -4  14     1442.13     1397.24    133.20 o 
  -7  -3  14      196.98      158.08     44.28 o 
  -6  -3  14      563.10      532.79     76.81 o 
  -5  -3  14      335.14      299.50     57.49 o 
  -4  -3  14      402.51      440.99     48.86 o 
  -3  -3  14      445.03      454.24     43.71 o 
  -2  -3  14        0.60        5.47     15.29 o 
  -1  -3  14       83.24       88.87     28.77 o 
   0  -3  14      886.25      819.66     87.47 o 
   1  -3  14       84.56       55.80     26.73 o 
   2  -3  14      766.79      808.06     93.34 o 
   3  -3  14      194.82      173.03     46.30 o 
   4  -3  14        7.87       -2.72     15.35 o 
   5  -3  14       91.14      112.42     43.48 o 
   6  -3  14     1438.04     1532.62    141.65 o 
  -8  -2  14      233.85      219.51     48.56 o 
  -7  -2  14        9.53       -8.05     17.47 o 
  -6  -2  14      165.50      196.42     46.62 o 
  -5  -2  14     1767.71     1956.57     86.34 o 
  -4  -2  14       25.31       23.57     11.29 o 
  -3  -2  14      230.30      215.33     30.55 o 
  -2  -2  14      886.27      795.16     81.27 o 
  -1  -2  14      416.48      400.07     59.41 o 
   0  -2  14     1014.56     1004.69     97.16 o 
   1  -2  14     2609.48     2475.54    156.03 o 
   2  -2  14       30.72       -6.68     14.60 o 
   3  -2  14       62.21       95.81     34.91 o 
   4  -2  14      713.86      590.60     82.15 o 
   5  -2  14      490.18      587.70     86.31 o 
   6  -2  14      364.99      324.24     66.36 o 
  -8  -1  14     1496.43     1470.12    122.92 o 
  -7  -1  14      304.49      301.75     55.55 o 
  -6  -1  14        0.44       -5.84     10.15 o 
  -5  -1  14     3596.71     3575.30    123.17 o 
  -4  -1  14     1892.64     1789.77     93.92 o 
  -3  -1  14      623.00      639.65     50.75 o 
  -2  -1  14      480.23      451.69     62.28 o 
  -1  -1  14     3245.35     3051.12    164.91 o 
   0  -1  14       47.80       24.70     21.46 o 
   1  -1  14     2110.89     1986.63    139.53 o 
   2  -1  14      530.74      574.31     78.61 o 
   3  -1  14       14.34       20.90     17.35 o 
   4  -1  14      763.87      921.09    103.89 o 
   5  -1  14     1382.57     1525.04    136.25 o 
   6  -1  14        9.93       -6.63     27.17 o 
  -8   0  14      157.63      165.07     40.61 o 
  -7   0  14      277.89      330.30     54.88 o 
  -6   0  14      910.81      882.01     73.44 o 
  -5   0  14      222.90      212.21     29.96 o 
  -4   0  14     2253.57     2246.17    146.83 o 
  -3   0  14      137.04       78.99     45.71 o 
  -2   0  14      817.39      876.54     87.90 o 
  -1   0  14     1844.56     1868.35    130.66 o 
   0   0  14      780.99      860.29     91.41 o 
   1   0  14     2049.83     1836.79    135.74 o 
   2   0  14     1709.51     1767.18    135.69 o 
   3   0  14      596.21      563.89     80.41 o 
   4   0  14       10.83       30.10     25.70 o 
   5   0  14     3374.60     3500.04    205.52 o 
   6   0  14      584.95      593.02     85.89 o 
  -8   1  14       20.61       17.47     16.30 o 
  -7   1  14      310.28      254.62     27.24 o 
  -6   1  14      434.32      360.21     37.38 o 
  -5   1  14      133.48      159.81     21.23 o 
  -4   1  14     1138.38     1124.62     50.33 o 
  -3   1  14      658.37      693.16     38.15 o 
  -2   1  14      522.32      515.11     37.56 o 
  -1   1  14      431.61      456.81     67.41 o 
   0   1  14     2221.39     2064.41    141.78 o 
   1   1  14       30.57       59.53     28.23 o 
   2   1  14      669.25      594.20     81.04 o 
   3   1  14      354.69      355.32     63.87 o 
   4   1  14      257.48      187.24     48.14 o 
   5   1  14      485.95      477.44     77.29 o 
  -8   2  14      402.39      424.44     70.55 o 
  -7   2  14       84.04       68.23     20.33 o 
  -6   2  14      440.55      455.49     34.30 o 
  -5   2  14      512.60      516.88     35.65 o 
  -4   2  14        0.22        7.43      9.10 o 
  -3   2  14      105.22      100.62     14.96 o 
  -2   2  14     1372.35     1311.61     63.58 o 
  -1   2  14      574.85      566.30     39.98 o 
   0   2  14      300.00      300.84     55.26 o 
   1   2  14     1306.13     1339.95    118.64 o 
   2   2  14       45.07       40.63     23.26 o 
   3   2  14       58.78       46.92     28.30 o 
   4   2  14     1356.77     1404.31    129.54 o 
   5   2  14       75.88       52.22     30.77 o 
  -8   3  14      720.18      541.07     80.94 o 
  -7   3  14      918.08      984.81     98.28 o 
  -6   3  14      414.77      384.06     62.22 o 
  -5   3  14     1899.66     1823.02    119.70 o 
  -4   3  14      906.27      931.38     81.28 o 
  -3   3  14      145.11      145.41     18.45 o 
  -2   3  14      640.31      693.67     48.99 o 
  -1   3  14     1023.55     1029.45     57.35 o 
   0   3  14      587.81      557.96     41.27 o 
   1   3  14     1025.02     1087.48    108.56 o 
   2   3  14     1302.06     1274.92    120.47 o 
   3   3  14       95.36       16.73     21.32 o 
   4   3  14      635.37      720.32     93.75 o 
  -8   4  14       66.90       43.62     29.30 o 
  -7   4  14     1730.06     1710.92    133.62 o 
  -6   4  14      337.56      314.85     55.97 o 
  -5   4  14      431.44      460.74     62.14 o 
  -4   4  14     2168.04     2190.07    127.01 o 
  -3   4  14      754.30      824.20     74.46 o 
  -2   4  14      340.73      347.60     37.50 o 
  -1   4  14     4606.13     4623.24    233.68 o 
   0   4  14      235.00      207.21     28.43 o 
   1   4  14      335.33      339.96     62.86 o 
   2   4  14     1119.22     1131.50    115.47 o 
   3   4  14     1098.05     1120.97    115.98 o 
   4   4  14      238.65      358.47     68.83 o 
  -7   5  14      360.38      449.83     71.88 o 
  -6   5  14      571.57      601.35     78.47 o 
  -5   5  14      128.72      124.63     36.49 o 
  -4   5  14      191.72      158.33     36.33 o 
  -3   5  14     2056.82     2219.30    126.29 o 
  -2   5  14      194.80      188.33     37.64 o 
  -1   5  14     2040.96     2066.13     91.95 o 
   0   5  14      869.64      934.80     61.92 o 
   1   5  14        2.21      -19.93     21.02 o 
   2   5  14      179.59      110.55     38.69 o 
   3   5  14      697.32      704.11     93.26 o 
  -7   6  14      120.99      115.05     43.39 o 
  -6   6  14     1084.94     1109.10    106.99 o 
  -5   6  14      100.16       83.96     35.07 o 
  -4   6  14      127.86      114.76     34.98 o 
  -3   6  14       25.21       45.94     23.63 o 
  -2   6  14     1379.20     1399.56    103.91 o 
  -1   6  14       33.35       73.41     26.02 o 
   0   6  14      767.94      842.03     78.60 o 
   1   6  14      129.06      106.56     39.60 o 
   2   6  14      105.30      124.81     42.57 o 
  -5   7  14      742.06      833.37     91.66 o 
  -4   7  14      310.34      312.79     55.08 o 
  -3   7  14       78.83       49.34     26.31 o 
  -2   7  14      680.76      564.17     69.82 o 
  -1   7  14      623.69      556.41     70.50 o 
   0   7  14       26.95       32.84     22.39 o 
  -2  -6  15      168.79      121.88     43.92 o 
  -1  -6  15      238.75      285.26     52.34 o 
   0  -6  15      551.81      540.15     73.77 o 
   1  -6  15       78.85       71.06     35.14 o 
   2  -6  15      643.22      660.50     90.44 o 
  -4  -5  15      375.95      480.12     79.38 o 
  -3  -5  15     2424.70     2744.22    181.29 o 
  -2  -5  15      287.20      201.51     42.82 o 
  -1  -5  15       13.90      -12.30     19.69 o 
   0  -5  15     1411.28     1646.07    129.67 o 
   1  -5  15      873.18      859.64     97.28 o 
   2  -5  15      231.02      303.14     61.37 o 
   3  -5  15      937.56      793.92     99.51 o 
  -5  -4  15     1245.60     1280.83    124.02 o 
  -4  -4  15       89.68       95.05     33.79 o 
  -3  -4  15     1670.83     1770.90     90.62 o 
  -2  -4  15      753.06      714.28     79.11 o 
  -1  -4  15       58.21       67.62     28.00 o 
   0  -4  15     1002.58      963.74     99.05 o 
   1  -4  15     2442.07     2424.89    160.97 o 
   2  -4  15      118.14      104.29     38.60 o 
   3  -4  15      147.34      133.05     41.47 o 
   4  -4  15     1141.91     1241.56    126.46 o 
  -6  -3  15       80.38       75.96     35.93 o 
  -5  -3  15     1088.96     1108.79    111.92 o 
  -4  -3  15      987.87      937.07     64.43 o 
  -3  -3  15       47.35       22.02     13.72 o 
  -2  -3  15      247.01      211.12     45.50 o 
  -1  -3  15      923.15      960.71     95.36 o 
   0  -3  15        3.77       -1.29     12.31 o 
   1  -3  15     1877.32     1820.67    139.89 o 
   2  -3  15      426.07      420.58     69.76 o 
   3  -3  15        0.52       36.55     27.18 o 
   4  -3  15      578.94      542.18     84.77 o 
  -6  -2  15      444.65      513.57     74.53 o 
  -5  -2  15        5.61       -5.43     18.27 o 
  -4  -2  15      119.38      113.28     22.48 o 
  -3  -2  15       44.09       34.63     14.67 o 
  -2  -2  15      157.51      170.08     39.41 o 
  -1  -2  15      246.52      257.81     51.62 o 
   0  -2  15     1150.37     1240.44    112.32 o 
   1  -2  15       68.49       30.12     25.01 o 
   2  -2  15      399.91      525.73     77.83 o 
   3  -2  15      266.77      379.30     68.09 o 
   4  -2  15       63.26       30.93     29.41 o 
   5  -2  15     1667.37     1783.03    152.83 o 
  -7  -1  15      156.26      144.54     41.72 o 
  -6  -1  15     1882.97     1853.78    132.47 o 
  -5  -1  15      472.99      435.65     43.91 o 
  -4  -1  15      417.34      413.32     42.75 o 
  -3  -1  15      716.56      741.48     56.89 o 
  -2  -1  15     1408.68     1342.51    111.69 o 
  -1  -1  15      226.14      221.55     47.13 o 
   0  -1  15     1300.61     1219.36    112.17 o 
   1  -1  15      265.08      220.17     51.73 o 
   2  -1  15       98.88       44.61     24.86 o 
   3  -1  15      663.86      563.97     82.31 o 
   4  -1  15      528.73      539.55     82.46 o 
   5  -1  15       41.36       51.74     31.97 o 
  -7   0  15      150.38      111.34     32.16 o 
  -6   0  15     1834.49     1712.57    101.54 o 
  -5   0  15     2382.22     2324.82     98.33 o 
  -4   0  15       39.14       41.27     16.23 o 
  -3   0  15      663.83      629.49     52.07 o 
  -2   0  15     2329.53     2338.48    149.12 o 
  -1   0  15      590.02      502.66     72.55 o 
   0   0  15     1170.86     1224.23    113.87 o 
   1   0  15     1626.71     1641.51    133.95 o 
   2   0  15      175.86      117.26     41.52 o 
   3   0  15      177.32      137.62     42.14 o 
   4   0  15     1912.31     2083.33    161.34 o 
  -6   1  15       16.07       27.53     12.27 o 
  -5   1  15      799.64      818.62     45.75 o 
  -4   1  15      635.77      557.79     47.70 o 
  -3   1  15       83.04       84.52     23.19 o 
  -2   1  15      939.68      892.38     94.05 o 
  -1   1  15     1867.55     1920.90    140.53 o 
   0   1  15      268.67      321.17     59.61 o 
   1   1  15     1005.60      984.22    104.90 o 
   2   1  15     1233.17     1113.38    113.24 o 
   3   1  15       43.66       39.96     26.50 o 
   4   1  15     1421.50     1738.57    147.61 o 
  -7   2  15      171.93      194.74     45.98 o 
  -6   2  15       46.74       44.88     17.76 o 
  -5   2  15      178.05      183.77     29.16 o 
  -4   2  15      144.43      155.64     19.56 o 
  -3   2  15      714.35      673.60     56.79 o 
  -2   2  15       17.83       60.07     28.16 o 
  -1   2  15      774.22      577.58     78.83 o 
   0   2  15      106.85      125.24     38.09 o 
   1   2  15      186.22      164.38     44.04 o 
   2   2  15      571.64      550.62     80.95 o 
   3   2  15      738.34      708.09     94.54 o 
   4   2  15        4.86      -20.32     20.32 o 
  -7   3  15      396.77      387.19     65.73 o 
  -6   3  15     1491.88     1350.49    112.97 o 
  -5   3  15      217.59      211.00     34.18 o 
  -4   3  15       99.66       80.64     20.98 o 
  -3   3  15     1400.12     1398.98     86.53 o 
  -2   3  15      721.89      674.37     85.78 o 
  -1   3  15      337.31      307.28     60.66 o 
   0   3  15     1277.47     1160.45    115.37 o 
   1   3  15      587.01      668.34     89.62 o 
   2   3  15        0.42      -28.60     28.60 o 
   3   3  15     1329.16     1296.56    128.07 o 
  -7   4  15       17.23       63.38     33.40 o 
  -6   4  15     1470.87     1463.29    119.53 o 
  -5   4  15      706.99      630.12     74.09 o 
  -4   4  15      289.44      265.67     46.10 o 
  -3   4  15      491.28      607.26     50.81 o 
  -2   4  15     1459.72     1561.29    133.15 o 
  -1   4  15       11.64       -6.02     14.93 o 
   0   4  15      299.15      286.89     60.26 o 
   1   4  15      666.43      617.69     87.30 o 
   2   4  15      562.67      514.10     81.60 o 
  -6   5  15      355.16      382.94     64.26 o 
  -5   5  15      683.20      645.52     79.37 o 
  -4   5  15      316.53      220.54     48.46 o 
  -3   5  15      194.88      166.22     37.76 o 
  -2   5  15     2743.05     2614.02    177.84 o 
  -1   5  15      736.47      671.76     93.18 o 
   0   5  15       50.39       39.04     25.44 o 
   1   5  15      676.85      602.48     88.92 o 
  -5   6  15       55.61       49.74     27.00 o 
  -4   6  15      527.74      618.54     75.47 o 
  -3   6  15     1801.18     1707.47    119.77 o 
  -2   6  15       17.22        1.59     12.76 o 
  -1   6  15      314.82      272.24     60.14 o 
   0   6  15      167.93      160.61     47.48 o 
  -1  -5  16      389.60      314.53     57.50 o 
   0  -5  16      268.97      230.74     53.70 o 
  -3  -4  16      922.09      892.48     67.42 o 
  -2  -4  16       27.23       17.23     22.27 o 
  -1  -4  16     1422.20     1375.10    119.62 o 
   0  -4  16     1422.42     1372.94    123.40 o 
   1  -4  16       88.14       40.88     26.93 o 
   2  -4  16      515.28      414.49     72.03 o 
  -4  -3  16       14.55       57.15     31.93 o 
  -3  -3  16      428.69      423.49     92.22 o 
  -2  -3  16      317.16      284.27     53.69 o 
  -1  -3  16      289.13      261.56     53.86 o 
   0  -3  16     1691.97     1671.81    136.20 o 
   1  -3  16      147.33      129.58     41.79 o 
   2  -3  16       23.73       13.24     19.20 o 
   3  -3  16      338.90      424.68     77.13 o 
  -5  -2  16       77.02       80.04     31.81 o 
  -4  -2  16       33.99       32.92     13.89 o 
  -3  -2  16       10.18        7.37     11.33 o 
  -2  -2  16      679.97      733.31     86.44 o 
  -1  -2  16      145.60      132.19     39.09 o 
   0  -2  16      529.75      547.07     79.71 o 
   1  -2  16      379.40      403.33     70.20 o 
   2  -2  16        3.12       32.52     24.43 o 
   3  -2  16        4.27       -1.09     16.47 o 
  -6  -1  16       61.66       34.21     23.38 o 
  -5  -1  16     1211.20     1159.63     72.77 o 
  -4  -1  16      899.06      921.64     66.15 o 
  -3  -1  16      160.92      162.59     28.97 o 
  -2  -1  16      811.83      794.52     90.82 o 
  -1  -1  16     1899.18     1885.70    141.46 o 
   0  -1  16      122.83      114.37     37.25 o 
   1  -1  16      157.17      155.98     44.09 o 
   2  -1  16      937.23     1063.71    115.27 o 
   3  -1  16      837.77      898.01    107.82 o 
  -6   0  16     1124.93     1122.42    100.46 o 
  -5   0  16      494.96      514.81     49.23 o 
  -4   0  16      326.39      303.83     59.86 o 
  -3   0  16     2498.40     2714.28    172.43 o 
  -2   0  16       48.41       48.13     30.38 o 
  -1   0  16     1751.63     1775.17    139.41 o 
   0   0  16      264.61      252.89     54.51 o 
   1   0  16       28.03        3.63     16.73 o 
   2   0  16      663.52      602.75     86.15 o 
   3   0  16     1256.84     1256.02    127.55 o 
  -6   1  16      958.82      895.88     92.30 o 
  -5   1  16       22.61       31.25     21.64 o 
  -4   1  16      209.82      225.22     32.43 o 
  -3   1  16      401.65      335.13     63.34 o 
  -2   1  16     1164.01     1093.91    108.93 o 
  -1   1  16     1511.51     1662.24    136.54 o 
   0   1  16     1041.70     1006.69    108.43 o 
   1   1  16      280.98      436.88     73.25 o 
   2   1  16       28.30       30.12     23.12 o 
   3   1  16     2008.33     2048.08    162.58 o 
  -6   2  16      629.51      703.87     84.72 o 
  -5   2  16      485.91      465.22     70.21 o 
  -4   2  16      222.60      195.28     48.15 o 
  -3   2  16       30.80       19.74     19.28 o 
  -2   2  16     1089.43     1180.11    115.94 o 
  -1   2  16       13.59       16.18     17.75 o 
   0   2  16      295.99      327.52     62.01 o 
   1   2  16      234.44      241.16     57.17 o 
   2   2  16      357.02      475.69     79.82 o 
  -5   3  16      547.15      597.28     82.16 o 
  -4   3  16      961.32      969.87    105.33 o 
  -3   3  16      795.25      886.34    101.23 o 
  -2   3  16      480.20      561.54     82.73 o 
  -1   3  16     1264.67     1128.73    116.69 o 
   0   3  16      138.69      139.21     42.70 o 
   1   3  16        2.51       -8.79     19.58 o 
   2   3  16     1544.29     1476.79    139.60 o 
  -5   4  16       66.52       34.31     22.93 o 
  -4   4  16      451.21      547.62     82.62 o 
  -3   4  16      389.55      416.71     72.43 o 
  -2   4  16      360.91      356.16     67.54 o 
  -1   4  16     1256.22     1065.98    116.37 o 
   0   4  16      478.76      413.71     74.67 o 
  -3   5  16     2677.32     2926.47    192.54 o 
  -2   5  16      434.23      416.03     75.95 o 
  -3  -2  17      536.29      536.24     61.32 o 
  -2  -2  17       27.41       30.00     29.23 o 
  -1  -2  17     1101.66     1184.05    117.24 o 
   0  -2  17      133.97      128.97     39.89 o 
  -3  -1  17      272.75      209.42     34.64 o 
  -2  -1  17     2280.35     2413.41    162.37 o 
  -1  -1  17       12.93      -19.44     24.77 o 
   0  -1  17      491.21      476.63     74.15 o 
   1  -1  17      430.29      409.64     74.34 o 
  -4   0  17      605.07      607.57     80.12 o 
  -3   0  17       54.56       61.88     20.37 o 
  -2   0  17     1079.52     1073.44    110.85 o 
  -1   0  17      260.21      248.03     57.55 o 
   0   0  17      435.68      488.92     77.57 o 
   1   0  17      953.73     1104.81    117.50 o 
  -4   1  17     1347.10     1232.55    116.33 o 
  -3   1  17      279.12      217.85     53.76 o 
  -2   1  17     1547.69     1580.98    136.18 o 
  -1   1  17     1180.91     1189.35    120.43 o 
   0   1  17        1.80       11.09     20.20 o 
  -3   2  17     1251.94     1113.92    115.74 o 
  -2   2  17        5.86      -17.94     17.94 o 
  -1   2  17      974.11      860.83    104.97 o 
   0   2  17      440.41      442.07     76.22 o 
                                                 
